# Supplementary material for: High-dimensional single-cell analyses reveal neutrophil heterogeneity in guttate psoriasis
Source: eBioMedicine. 2026 Feb 19;125:106172. doi: 10.1016/j.ebiom.2026.106172 (PMC12936745; doi:10.1016/j.ebiom.2026.106172)
Supplement: Supplementary Tables [file mmc2.xlsx]

## Sheet: Table S1
Table S1: Key reagents and resources.
REAGENT or RESOURCE	SOURCE	IDENTIFIER
Antibodies
anti-human CD3	Biolegend	300447
anti-human CD3	Biolegend	317328
anti-human CD10	BD Biosciences	561676
anti-human CD11a	BD Biosciences	563934
anti-human CD11b	BD Biosciences	562399
anti-human CD11b	Biolegend	301343
anti-human CD11c	Biolegend	301607
anti-human CD14	Biolegend	301831
anti-human CD14	Biolegend	301842
anti-human CD15 (SSEA-1)	Biolegend	323021
anti-human CD15 (SSEA-1)	BD Biosciences	747426
anti-human CD16	Biolegend	302045
anti-human CD16	BD Biosciences	569165
anti-human CD19	Biolegend	302241
anti-human CD19	BD Biosciences	562953
anti-human CD24	BD Biosciences	566221
anti-human CD25	BD Biosciences	741608
anti-human CD38	BD Biosciences	612946
anti-human CD4	BD Biosciences	563550
anti-human CD45	BD Biosciences	562312
anti-human CD54	BD Biosciences	742221
anti-human CD56 (NCAM)	Biolegend	362533
anti-human CD56	BD Biosciences	563041
anti-human CD62L	BD Biosciences	741620
anti-human CD63	BD Biosciences	741004
anti-human CD66b	Biolegend	305115
anti-human CD66b	BD Biosciences	564679
anti-human CD69	BD Biosciences	569399
anti-human CD8a	Biolegend	301038
anti-human CD80	Biolegend	305227
anti-human CD86	BD Biosciences	612784
anti-human CD88	BD Biosciences	742319
anti-human CD177	BD Biosciences	564239
anti-human CD177	BD Biosciences	564238
anti-human CD181 (CXCR1)	Biolegend	320608
anti-human CD182 (CXCR2)	Biolegend	320719
anti-human CD184 (CXCR4)	Invitrogen	35-9991-82
anti-human CD192 (CCR2)	BD Biosciences	751045
anti-human CD193 (CCR3)	Biolegend	310715
anti-human CD193	BD Biosciences	743063
anti-human CD274	BD Biosciences	741423
anti-human CD304 (neuropilin-1)	BD Biosciences	743129
anti-human HLA-DR	Biolegend	307608
anti-human HLA-DR	Biolegend	307649
anti-human HLA-DR	BD Biosciences	565128
anti-human HLA-DR	BioRad	MCA71R
anti-human LL-37	Innovagen	PA-LL37-100
anti-human LOX-1	Biolegend	358609
anti-human MMP-8	Novus Biologicals	IC9081N
anti-human neutrophil elastase (ELA2)	Novus Biologicals	64392AF488
anti-human neutrophil elastase (NP57)	GeneTex	GTX72042
Goat anti-rabbit IgG (H+L) secondary antibody, AF488	Jackson ImmunoResearch	111-545-003
Goat anti-Rat IgG (H+L) secondary antibody, AF546	Thermo Fisher Scientific	A-11081
Goat anti-mouse IgG (H+L) secondary antibody, AF647	Thermo Fisher Scientific	A-21235
Bacterial strain
Streptococcus pyogenes: Strain 2006	INFECT biobank (1)	N/A
Chemicals, peptides, and recombinant proteins
Acetone	Sigma Aldrich	179124-500ML
Background Buster (BB)	Innovex Biosciences	NB306
BD Cytofix/Cytoperm	BD Biosciences	554722
BD Cytofix™ Fixation Buffer	BD Biosciences	554655
CellTrace™ CFSE Cell Proliferation Kit, for flow cytometry	Thermo Fisher Scientific	C34554
Collagenase Type II	Sigma Aldrich	C2-28-100MG
DNase I	Roche	4716728001
Dynabeads™ Human T-Activator CD3/CD28 for T Cell Expansion and Activation	Thermo Fisher Scientific	11161D
EasySep™ Human CD4+ T Cell Isolation Kit	STEMCELL Technologies	17952
EasySep™ Human Neutrophil Isolation Kit	STEMCELL Technologies	17957
Eosin Y-solution 0.5% alcoholic	Sigma Aldrich	1.02439
Ethyl alcohol, pure	Merck	1085430250
FcR Blocking Reagent, human	Miltenyi Biotec	130-059-901
Fetal calf serum (FCS)	Sigma Aldrich	F1283s
Goat Serum	Jackson ImmunoResearch	005-000-121
HetaSep	STEMCELL Technologies	7906
Human IL-2 recombinant protein	PeproTech	200-02
Image-iT™ FX Signal Enhancer	Thermo Fisher Scientific	I36933
L-Glutamine (200 mM)	Gibco	A2916801
Lipopolysaccharides from Escherichia coli	Merck	L2630
LIVE/DEAD™ Fixable Near-IR	Thermo Fisher Scientific	L34976
LIVE/DEAD™ Fixable Yellow Dead Cell Stain Kit	Thermo Fisher Scientific	L34967
Mayers Hematoxylin (MayersHTX)	Histolab	1820
ProLong™ Diamond Antifade Mountant with DAPI	Thermo Fisher Scientific	P36962
Purified Mouse Anti-Human HLA-DR, DP, DQ, clone Tü39	BD Biosciences	555557
RBC Lysis Buffer (10X)	Biolegend	420301
RPMI 1640 Medium	Gibco	11875093
Saponin	Sigma Aldrich	558255-100GM
Todd Hewitt broth	Merck	T1438
Yeast Extract	Merck	Y1625
Zombie UV™ Fixable Viability Kit	Biolegend	423107
Critical commercial assays
ChromiumTM Next GEM Single Cell 3′ reagent kit	10X Genomics	PN-1000121
Deposited data
Raw and analyzed data (Sequence Read archive)	This paper	SUB13682758
Data analysis codes	This paper	https://github.com/neogilab/scRNA-Psoriasis
Software and algorithms
GraphPad prism versions 9 and 10	GraphPad Software, Inc	https://www.graphpad.com/scientific-software/prism/
FlowJo version 10	FlowJo LLC	https://www.flowjo.com/
Image J	ImageJ	https://imagej.net/
R package Seurat (version 3.1.5)	Rahul Satija, Satija Lab and Collaborators (2)	https://github.com/satijalab/seurat
Cell ranger software	10X genomics (3)	https://www.10xgenomics.com/support/software/cell-ranger/latest
CellPhoneDB	(4)	https://github.com/ventolab/CellphoneDB
Other
Cell strainer 100µm	Corning	CLS431752-50EA
BD FACSymphony	BD Biosciences	N/A
BD LSR Fortessa	BD Biosciences	N/A
Cytek Aurora	Cytek Biosciences	N/A
Cryostar NX70	Thermo Fisher Scientific	NX70
Leica microscope	Leica microsystems	DM4000B
Nikon A1R confocal microscope	Nikon	A1R HD25
Sony cell sorter	SONY	MA900
References
1. M. B. Madsen, S. Skrede, A. Perner, P. Arnell, M. Nekludov, T. Bruun, Y. Karlsson, M. B. Hansen, P. Polzik, M. Hedetoft, A. Rosen, E. Saccenti, F. Bergey, V. A. P. Martins Dos Santos, I. s. group, A. Norrby-Teglund, O. Hyldegaard, Patient's characteristics and outcomes in necrotising soft-tissue infections: results from a Scandinavian, multicentre, prospective cohort study. Intensive care medi…
2. R. Satija, J. A. Farrell, D. Gennert, A. F. Schier, A. Regev, Spatial reconstruction of single-cell gene expression data. Nat Biotechnol 33, 495-502 (2015).
3. G. X. Zheng, J. M. Terry, P. Belgrader, P. Ryvkin, Z. W. Bent, R. Wilson, S. B. Ziraldo, T. D. Wheeler, G. P. McDermott, J. Zhu, M. T. Gregory, J. Shuga, L. Montesclaros, J. G. Underwood, D. A. Masquelier, S. Y. Nishimura, M. Schnall-Levin, P. W. Wyatt, C. M. Hindson, R. Bharadwaj, A. Wong, K. D. Ness, L. W. Beppu, H. J. Deeg, C. McFarland, K. R. Loeb, W. J. Valente, N. G. Ericson, E. A. Steve…
4. M. Efremova, M. Vento-Tormo, S. A. Teichmann, R. Vento-Tormo, CellPhoneDB: inferring cell-cell communication from combined expression of multi-subunit ligand-receptor complexes. Nat Protoc 15, 1484-1506 (2020).

## Sheet: Table S2
Table S2: List of antibodies used in Figure 2I.
Antigen	Clone	Fluorochrome	Dilution factor	Company
Human LL-37	Polyclonal IgG		1/200	Innovagen
Human Neutrophil Elastase	Monoclonal IgG1 NP57		1/150	GeneTex
Human HLA-DR	Monoclonal IgG2A YE2/36-HLK		1/150	BioRad
Goat anti-rabbit (H+L)	Polyclonal IgG	Alexa fluor 488	1/200	Jackson ImmunoResearch
Goat anti-rat (H+L)	Polyclonal IgG	Alexa fluor 546	1/200	Thermo Fisher
Goat anti-mouse (H+L)	Polyclonal IgG	Alexa fluor 647	1/150	Thermo Fisher

## Sheet: Table S3
Table S3: Flow cytometry panel used for staining whole blood and skin biopsies from patients with GP.
Antigen	Clone	Fluorochrome	Dilution factor	Company
LIVE/DEAD Cell Stain	N/A	Zombie UV	1/300	Biolegend
CD15	W6D3	PB	1/50	Biolegend
CD3	UCHT1	BV510	1/100	Biolegend
CD19	HIB19	BV510	1/100	Biolegend
CD56	5.1H11	BV510	1/100	Biolegend
CD14	M5E2	BV570	1/50	Biolegend
CD193	5E8	BV605	1/50	Biolegend
HLA-DR	L243	BV650	1/50	Biolegend
CD11b	ICRF44	BV711	1/50	Biolegend
CD16	3G8	BV785	1/50	Biolegend
Neutrophil elastase	39A	A488	1/25	Novus Biologicals
CD177	MEM-166	PE	1/50	BD
CD45	HI30	PE-CF594	1/50	BD
CD66b	G10F5	PE-Cy7	1/33	Biolegend
MMP8	100608	A700	1/25	Novus Biologicals

## Sheet: Table S4
Table S4: Flow cytometry panel used for sorting of cells for scRNA-seq.
Antigen	Clone	Fluorochrome	Dilution	Company
CD15	W6D3	PB	1/30	Biolegend
CD3	UCHT1	BV510	1/40	Biolegend
CD16	3G8	BV785	1/30	Biolegend
LIVE/DEAD Cell Stain	N/A	A488	1/250	ThermoFisher
CD177	MEM-166	PE	1/25	BD
CD45	HI30	PE-CF594	1/25	BD
CD66b	G10F5	PE-Cy7	1/15	Biolegend

## Sheet: Table S5
Table S5: Flow cytometry panel for the ex vivo stimulated cells in Figure 3.
Antigen	Clone	Fluorochrome	Dilution	Company
CD193	5E8	BUV395	1/50	BD
CD24	ML5	BUV496	1/25	BD
PD-L1	MIH1	BUV563	1/20	BD
CCR2	LS132.1D9/1D9	BUV615	1/100	BD
CD62L	DREG-56	BUV661	1/50	BD
CD86	2331 (FUN-1)	BUV737	1/50	BD
CD16	3G8	BUV805	1/25	BD
LOX-1	15C4	BV421	1/25	BioLegend
CD3	UCHT1	BV510	1/50	BioLegend
CD14	M5E2	BV510	1/100	BioLegend
CD19	SJ25C1	BV510	1/50	BD
CD56	NCAM16.2	BV510	1/100	BD
CD304	U21-1283	BV510	1/50	BD
LIVE/DEAD Cell Stain	N/A	Fixable yellow	1/400	ThermoFisher
CD11a	HI111	BV650	1/50	BD
CD88	D53-1473	BV711	1/25	BD
CD15	W6D3	BV750	1/20	BD
CD63	H5C6	BV785	1/25	BD
CD66b	G10F5	BB515	1/200	BD
CD54 (ICAM1)	HA58	BB700	1/20	BD
CXCR1	8F1/CXCR1	PE	1/50	Biolegend
CD11b	ICRF44	PE-CF594	1/100	BD
CD10	HI10a	PE-Cy5	1/20	BD
CXCR4	2B11	PE-Cy5.5	1/25	Invitrogen
CD11c	3.9	PE-Cy7	1/20	Biolegend
CD177	MEM-166	A647	1/50	BD
HLA-DR	G46-6	APC-R700	1/50	BD
CXCR2	5E8/CXCR2	APC-Fire	1/50	BioLegend

## Sheet: Table S6
Table S6: Flow cytometry panel for the co-culture experiment in Figure 5.
Antigen	Clone	Fluorochrome	Dilution	Company
CD4	SK3	BUV395	1/50	BD
CD38	HIT2	BUV496	1/25	BD
CD274 (PD-L1)	MIH1	BUV563	1/100	BD
CD25	M-A251	BUV661	1/20	BD
CD86	2331 (FUN-1)	BUV737	1/100	BD
CD16	3G8	BUV805	1/25	BD
CD15 (SSEA-1)	W6D3	PB	1/25	BioLegend
CD14	M5E2	BV510	1/100	Biolegend
CD56	NCAM16.2	BV510	1/100	BD
CD8	RPA-T8	BV570	1/50	BioLegend
CD80	2D10	BV650	1/50	BioLegend
CD3	OKT3	BV711	1/100	BioLegend
CD63	H5C6	BV786	1/25	BD
		CFSE	1/50000	Thermo Fisher
CD69	FN50	BB700	1/25	BD
HLA-DR	L243	PE-Cy5	1/50	BioLegend
CD66b	G10F5	PE-Cy7	1/50	BioLegend
LIVE/DEAD Cell Stain	N/A	near-IR	1/1000	Thermo Fisher

## Sheet: Table S7
Table S7: Genes expressed by the six neutrophil subpopulations identified in GP.
avg_log2FC: average log2 fold change
pct.1: %cells in the cluster where the gene is detected, pct.2: %cells on average in all the other clusters where the gene is detected
p_val_adj: Adjusted p-value, based on bonferroni correction using all genes in the dataset
cluster: Identity of cluster
Gene	p_val	avg_log2FC	pct.1	pct.2	p_val_adj	cluster
PROK2	6.35606e-48	1.27252	0.51	0.367	1.07481e-43	0
MT-ND4	1.80326e-95	1.24789	0.712	0.541	3.04931e-91	0
CYP4F3	2.57382e-32	1.15291	0.395	0.275	4.35233e-28	0
MT-CO3	1.45037e-101	1.13532	0.746	0.569	2.45257e-97	0
MTRNR2L8	7.52504e-32	1.10025	0.445	0.335	1.27248e-27	0
MT-CYB	9.50412e-51	1.04815	0.588	0.463	1.60715e-46	0
MT-ND3	1.98293e-53	0.989766	0.642	0.541	3.35314e-49	0
SYNE2	2.26973e-16	0.987481	0.261	0.175	3.83811e-12	0
PPP1R10	2.03756e-13	0.967017	0.278	0.213	3.44552e-09	0
MT-CO2	6.01909e-62	0.954606	0.719	0.627	1.01783e-57	0
ZFP36L1	3.21355e-67	0.94962	0.754	0.666	5.43411e-63	0
NABP1	1.17629e-24	0.876723	0.546	0.492	1.9891e-20	0
HNRNPA2B1	2.89507e-11	0.86211	0.346	0.305	4.89556e-07	0
KLF2	1.09832e-33	0.851589	0.648	0.588	1.85726e-29	0
CYTH4	1.41946e-16	0.834166	0.361	0.29	2.4003e-12	0
FFAR2	5.09847e-13	0.79754	0.374	0.317	8.62151e-09	0
MT-ATP6	2.0386e-40	0.778272	0.697	0.647	3.44727e-36	0
MT-ND2	1.288e-16	0.739822	0.533	0.494	2.17801e-12	0
TAGLN2	1.07295e-15	0.728788	0.473	0.438	1.81435e-11	0
MSL1	2.27172e-09	0.727931	0.317	0.277	3.84147e-05	0
STEAP4	3.32533e-10	0.715584	0.377	0.35	5.62313e-06	0
BTG2	7.47727e-14	0.687773	0.512	0.5	1.26441e-09	0
DDX3X	8.64965e-12	0.667776	0.553	0.559	1.46266e-07	0
NCF1	6.29225e-24	0.65763	0.659	0.653	1.06402e-19	0
SOCS3	2.54338e-05	0.657462	0.307	0.294	0.430086	0
SLC2A3	4.55578e-16	0.655128	0.534	0.509	7.70382e-12	0
LRRK2	3.11641e-19	0.636186	0.577	0.557	5.26986e-15	0
CDC42EP3	5.59014e-05	0.633744	0.283	0.263	0.945292	0
FOS	1.32893e-45	0.633654	0.881	0.852	2.24722e-41	0
ACTR2	9.15454e-17	0.632085	0.538	0.53	1.54803e-12	0
HNRNPU	0.000832889	0.630293	0.329	0.338	1	0
RIPOR2	2.11224e-27	0.627708	0.657	0.623	3.57179e-23	0
MYO1F	1.61843e-10	0.604036	0.45	0.442	2.73676e-06	0
LYST	2.52994e-10	0.592197	0.438	0.426	4.27812e-06	0
CREB5	0.003654	0.591494	0.283	0.283	1	0
C16orf72	0.000127497	0.587373	0.327	0.334	1	0
LTB	8.4325e-05	0.580324	0.324	0.323	1	0
MT-CO1	7.30423e-14	0.578504	0.483	0.448	1.23515e-09	0
TREM1	9.82762e-08	0.571625	0.505	0.535	0.00166185	0
PICALM	6.74171e-06	0.565989	0.364	0.369	0.114002	0
LSP1	3.24051e-12	0.563269	0.557	0.583	5.4797e-08	0
FBXL5	7.57777e-06	0.562275	0.356	0.354	0.12814	0
PRKAR1A	0.000377013	0.559848	0.283	0.276	1	0
OGFRL1	1.96722e-05	0.556917	0.337	0.329	0.332657	0
TPM3	1.85137e-13	0.553822	0.616	0.649	3.13067e-09	0
TXNIP	2.44232e-11	0.552537	0.624	0.646	4.12997e-07	0
IER2	2.02746e-21	0.532397	0.721	0.704	3.42843e-17	0
JAML	5.60803e-07	0.526862	0.417	0.424	0.00948318	0
KLF6	2.30616e-09	0.52297	0.571	0.588	3.89971e-05	0
MT-ND1	7.50086e-10	0.519403	0.543	0.554	1.2684e-05	0
CCNL1	1.86856e-12	0.512474	0.673	0.708	3.15974e-08	0
ARRB2	8.49355e-06	0.511777	0.386	0.396	0.143626	0
CMTM6	1.14736e-06	0.500802	0.406	0.403	0.0194018	0
PTBP3	0.00015805	0.486654	0.363	0.374	1	0
ACTR3	1.16935e-07	0.484674	0.488	0.51	0.00197737	0
NAMPT	2.97977e-67	0.481555	0.999	0.979	5.03878e-63	0
GNB2	0.00437191	0.479694	0.322	0.337	1	0
CSF3R	2.51722e-17	0.478645	0.786	0.817	4.25663e-13	0
MTRNR2L12	5.18308e-09	0.469318	0.583	0.613	8.7646e-05	0
CFLAR	0.00405893	0.464568	0.43	0.486	1	0
ACSL1	1.20162e-05	0.461068	0.498	0.552	0.203194	0
DAZAP2	4.68267e-08	0.441271	0.523	0.552	0.00079184	0
USP15	0.000139798	0.440001	0.426	0.452	1	0
RNF149	4.70359e-08	0.426598	0.601	0.66	0.000795377	0
SMAP2	5.6206e-05	0.404024	0.503	0.551	0.950444	0
GPSM3	0.00102239	0.402279	0.44	0.493	1	0
DDX17	0.00841732	0.397242	0.369	0.405	1	0
RESF1	0.00107091	0.386125	0.461	0.501	1	0
CLEC7A	0.0050068	0.38002	0.426	0.469	1	0
SMCHD1	3.30386e-18	0.379505	0.802	0.825	5.58682e-14	0
SORL1	0.00245947	0.372637	0.494	0.553	1	0
DUSP1	7.43576e-27	0.370619	0.959	0.941	1.25739e-22	0
IQGAP1	3.47018e-05	0.353206	0.547	0.607	0.586808	0
CAP1	0.00128159	0.346071	0.51	0.576	1	0
JMJD1C	0.000485224	0.333052	0.473	0.517	1	0
LCP1	1.2247e-14	0.331508	0.799	0.842	2.07096e-10	0
DDX5	0.0026528	0.32396	0.6	0.674	1	0
SOD2	1.24913e-08	0.323382	0.88	0.895	0.000211228	0
MIDN	0.000506591	0.318905	0.537	0.596	1	0
FAM129A	0.00174546	0.281801	0.563	0.63	1	0
SDCBP	5.93679e-05	0.277871	0.583	0.642	1	0
SAT1	1.23588e-18	-0.252718	0.894	0.953	2.08987e-14	0
RPL10	5.24843e-05	-0.253748	0.198	0.285	0.887509	0
SH3BGRL3	2.38677e-14	-0.257592	0.58	0.773	4.03603e-10	0
IFI16	1.59895e-11	-0.258677	0.152	0.265	2.70383e-07	0
PNRC1	1.60871e-17	-0.265771	0.774	0.897	2.72034e-13	0
CALM1	1.09579e-12	-0.268449	0.228	0.377	1.85298e-08	0
RPL13	7.58038e-10	-0.269203	0.171	0.284	1.28184e-05	0
CFD	3.14443e-16	-0.270695	0.294	0.481	5.31723e-12	0
SRGN	8.78487e-36	-0.272543	0.971	0.974	1.48552e-31	0
TMBIM4	7.64989e-13	-0.274618	0.145	0.268	1.2936e-08	0
MYL6	1.04914e-14	-0.276217	0.468	0.677	1.7741e-10	0
CIR1	3.51738e-16	-0.277655	0.172	0.322	5.94789e-12	0
RAP1A	3.16513e-14	-0.280313	0.174	0.312	5.35224e-10	0
COX6B1	6.95138e-14	-0.280686	0.131	0.252	1.17548e-09	0
EGR3	6.8274e-13	-0.300158	0.149	0.267	1.15451e-08	0
MYL12B	1.55057e-17	-0.302466	0.261	0.457	2.62201e-13	0
RPL41	4.18396e-16	-0.30559	0.452	0.671	7.07507e-12	0
RNASET2	3.69644e-17	-0.30679	0.212	0.383	6.25067e-13	0
RPL39	4.59421e-11	-0.311797	0.332	0.5	7.76882e-07	0
GBP2	2.17647e-16	-0.316383	0.168	0.312	3.68041e-12	0
ARPC2	3.98116e-16	-0.321456	0.464	0.675	6.73214e-12	0
ELOB	5.29413e-18	-0.327701	0.192	0.357	8.95237e-14	0
EIF1	4.97297e-27	-0.330046	0.722	0.902	8.40929e-23	0
TMA7	3.61928e-16	-0.337284	0.187	0.342	6.12021e-12	0
PTPRE	3.8649e-18	-0.339182	0.284	0.48	6.53554e-14	0
HSPA1A	4.27967e-14	-0.340426	0.139	0.261	7.23692e-10	0
CHD1	1.29064e-15	-0.350963	0.162	0.304	2.18247e-11	0
RPS3A	4.29481e-11	-0.351263	0.165	0.281	7.26253e-07	0
HLA-B	3.53146e-36	-0.351738	0.882	0.959	5.9717e-32	0
CLEC12A	3.22032e-17	-0.359391	0.152	0.295	5.44556e-13	0
CNBP	1.02373e-16	-0.359966	0.172	0.324	1.73113e-12	0
C5AR1	8.28062e-20	-0.360677	0.363	0.576	1.40025e-15	0
MX2	8.35624e-17	-0.36114	0.183	0.342	1.41304e-12	0
CD53	1.42003e-17	-0.366407	0.204	0.375	2.40128e-13	0
NFIL3	2.05639e-19	-0.368939	0.198	0.372	3.47736e-15	0
RPS12	8.21305e-08	-0.372541	0.164	0.258	0.00138883	0
ANP32A	7.13555e-22	-0.374254	0.558	0.771	1.20662e-17	0
S100A12	5.36796e-07	-0.37914	0.511	0.627	0.00907722	0
RPS15	4.43638e-16	-0.390912	0.135	0.266	7.50193e-12	0
RPL34	2.04006e-20	-0.391496	0.258	0.467	3.44973e-16	0
RPL37	1.16829e-16	-0.394469	0.197	0.354	1.97557e-12	0
CD37	9.24781e-21	-0.404751	0.231	0.422	1.5638e-16	0
RPS9	8.91146e-28	-0.405226	0.373	0.641	1.50693e-23	0
TNFSF10	5.42262e-16	-0.405813	0.179	0.326	9.16964e-12	0
RAC1	3.72333e-21	-0.408044	0.278	0.49	6.29615e-17	0
NINJ1	1.52642e-18	-0.409143	0.135	0.277	2.58118e-14	0
TYROBP	2.05646e-27	-0.409466	0.556	0.79	3.47748e-23	0
RPL28	2.47824e-21	-0.411875	0.352	0.583	4.19071e-17	0
GMFG	3.49686e-26	-0.412344	0.423	0.674	5.91318e-22	0
ATP6V1G1	7.83613e-19	-0.412566	0.133	0.278	1.32509e-14	0
AC124319.1	3.70232e-15	-0.413124	0.15	0.278	6.26063e-11	0
RPS28	8.57868e-15	-0.416705	0.161	0.299	1.45066e-10	0
SERPINA1	1.01946e-21	-0.416942	0.297	0.512	1.72391e-17	0
SERINC1	3.56429e-19	-0.421416	0.149	0.301	6.02721e-15	0
UQCR11	3.08359e-20	-0.437087	0.138	0.29	5.21435e-16	0
CXCL8	2.38673e-38	-0.441597	0.799	0.929	4.03597e-34	0
S100A8	1.45013e-27	-0.450769	0.965	0.975	2.45218e-23	0
TXN	5.65898e-22	-0.45124	0.238	0.428	9.56934e-18	0
HLA-A	2.25988e-40	-0.453969	0.606	0.86	3.82146e-36	0
ITM2B	7.60502e-47	-0.467461	0.78	0.927	1.28601e-42	0
TUBA1A	3.19083e-29	-0.469768	0.462	0.703	5.3957e-25	0
RGS2	6.24297e-37	-0.485683	0.725	0.891	1.05569e-32	0
RPS27A	1.63944e-15	-0.492285	0.189	0.337	2.77229e-11	0
ATP6V0E1	1.20973e-22	-0.493082	0.182	0.362	2.04566e-18	0
S100A4	7.60012e-29	-0.493418	0.558	0.759	1.28518e-24	0
EMP3	1.09982e-23	-0.494317	0.121	0.277	1.8598e-19	0
RPL30	9.4777e-26	-0.509106	0.228	0.438	1.60268e-21	0
H3F3A	5.63787e-84	-0.514303	0.919	0.972	9.53364e-80	0
PTGS2	1.15573e-39	-0.51464	0.434	0.696	1.95434e-35	0
PFDN5	2.03587e-25	-0.518533	0.138	0.31	3.44265e-21	0
RPL9	4.92978e-19	-0.525161	0.14	0.286	8.33626e-15	0
SELL	1.45915e-33	-0.53997	0.375	0.627	2.46742e-29	0
PSMB3	3.40393e-26	-0.543392	0.107	0.267	5.75604e-22	0
ASAH1	6.58992e-31	-0.547602	0.195	0.417	1.11436e-26	0
GNAS	2.20942e-23	-0.557538	0.139	0.302	3.73614e-19	0
NOP10	4.67614e-30	-0.562339	0.159	0.36	7.90735e-26	0
FAU	1.83426e-41	-0.563782	0.356	0.663	3.10173e-37	0
IGSF6	2.33495e-25	-0.572296	0.158	0.335	3.9484e-21	0
LYZ	1.22876e-22	-0.574873	0.399	0.613	2.07783e-18	0
ALOX5AP	1.01344e-30	-0.576432	0.329	0.566	1.71372e-26	0
IL1RN	4.53405e-17	-0.578158	0.184	0.328	7.66709e-13	0
FPR1	1.10515e-44	-0.582042	0.488	0.763	1.86881e-40	0
B2M	2.12294e-129	-0.586601	0.98	0.985	3.58989e-125	0
RPS27	3.32353e-24	-0.618606	0.241	0.449	5.62009e-20	0
RPS15A	1.06079e-26	-0.62036	0.142	0.32	1.79379e-22	0
PSME1	3.99196e-26	-0.620435	0.13	0.298	6.75041e-22	0
GAPDH	2.96094e-30	-0.624003	0.224	0.444	5.00695e-26	0
CD63	7.09296e-28	-0.628678	0.093	0.252	1.19942e-23	0
PDE4B	3.00845e-34	-0.649829	0.141	0.348	5.08729e-30	0
S100A6	2.36713e-65	-0.684561	0.669	0.884	4.00282e-61	0
GNG5	3.00769e-35	-0.718732	0.138	0.346	5.086e-31	0
LY96	7.54387e-36	-0.723399	0.156	0.372	1.27567e-31	0
IRF1	3.72799e-37	-0.75642	0.269	0.497	6.30404e-33	0
RAC2	3.57729e-46	-0.769935	0.207	0.478	6.04919e-42	0
PSMB9	2.4467e-39	-0.792335	0.09	0.286	4.13737e-35	0
HLA-C	3.74879e-123	-0.800908	0.751	0.934	6.33921e-119	0
FTH1	2.14684e-166	-0.801941	0.98	0.976	3.63031e-162	0
SRP14	5.36793e-37	-0.806916	0.095	0.284	9.07717e-33	0
BCL2A1	5.60359e-83	-0.808737	0.617	0.86	9.47568e-79	0
MAP3K8	5.09817e-38	-0.812926	0.093	0.284	8.621e-34	0
CST7	3.67563e-32	-0.82192	0.106	0.277	6.21549e-28	0
CXCR4	6.40463e-50	-0.828298	0.257	0.54	1.08302e-45	0
RPS26	1.52296e-39	-0.832998	0.095	0.292	2.57532e-35	0
CLEC2B	1.32768e-42	-0.835199	0.141	0.372	2.24511e-38	0
NDUFB1	1.65545e-39	-0.84611	0.085	0.278	2.79936e-35	0
CKLF	3.01809e-48	-0.871075	0.146	0.396	5.1036e-44	0
CYBA	1.03271e-72	-0.888297	0.387	0.724	1.74632e-68	0
PLAUR	4.00233e-61	-0.901873	0.239	0.546	6.76794e-57	0
NFKBIA	1.26906e-56	-0.92409	0.547	0.763	2.14598e-52	0
CMTM2	1.8749e-66	-0.932814	0.304	0.627	3.17045e-62	0
S100P	7.01252e-68	-0.941923	0.252	0.576	1.18582e-63	0
TNFSF13B	2.69186e-46	-0.947045	0.137	0.373	4.55194e-42	0
S100A11	3.65861e-142	-0.964387	0.699	0.934	6.18671e-138	0
IFIT2	6.00179e-22	-0.97286	0.118	0.256	1.0149e-17	0
ARPC3	7.59656e-78	-1.01845	0.232	0.588	1.28458e-73	0
G0S2	2.11874e-135	-1.07836	0.748	0.93	3.5828e-131	0
TNFAIP3	3.72795e-65	-1.09339	0.191	0.485	6.30397e-61	0
IER3	3.10689e-35	-1.17327	0.094	0.265	5.25374e-31	0
CARD16	2.0193e-61	-1.22021	0.078	0.326	3.41463e-57	0
IFITM3	1.95385e-48	-1.30407	0.062	0.261	3.30396e-44	0
IFIT3	3.71105e-45	-1.49709	0.075	0.267	6.27538e-41	0
FCER1G	4.95371e-100	-1.5545	0.124	0.48	8.37672e-96	0
LY6E	8.57072e-95	-2.32439	0.007	0.277	1.44931e-90	0
CD83	7.77659e-80	1.435	0.298	0.078	1.31502e-75	1
PMAIP1	1.44827e-70	1.31826	0.295	0.085	2.44902e-66	1
CXCR4	6.23735e-85	1.16881	0.668	0.373	1.05474e-80	1
ADGRE2	4.36882e-49	0.966644	0.348	0.145	7.38767e-45	1
CCR1	1.36694e-36	0.961319	0.264	0.112	2.3115e-32	1
NFKBIA	3.0303e-77	0.892792	0.851	0.639	5.12423e-73	1
G0S2	2.0397e-107	0.852684	0.97	0.838	3.44913e-103	1
EGR3	7.52373e-33	0.785489	0.355	0.184	1.27226e-28	1
SERPINA1	3.34056e-45	0.729173	0.614	0.383	5.64889e-41	1
FTH1	2.56986e-165	0.725548	0.995	0.971	4.34563e-161	1
IFITM3	6.61989e-28	0.716763	0.31	0.158	1.11942e-23	1
TNFAIP3	1.47592e-33	0.710296	0.534	0.343	2.49578e-29	1
RILPL2	3.85971e-24	0.7035	0.263	0.133	6.52677e-20	1
PLAUR	3.03554e-28	0.695172	0.583	0.402	5.1331e-24	1
FGR	3.72272e-29	0.685004	0.362	0.195	6.29513e-25	1
AIF1	1.06064e-47	0.676952	0.686	0.448	1.79355e-43	1
SGK1	1.45397e-27	0.662741	0.314	0.16	2.45867e-23	1
HSPA5	1.62202e-16	0.659129	0.295	0.181	2.74283e-12	1
ICAM1	2.09737e-17	0.650362	0.267	0.157	3.54666e-13	1
IER3	5.06456e-13	0.64954	0.285	0.185	8.56416e-09	1
CLEC2B	1.98611e-23	0.619965	0.414	0.259	3.35851e-19	1
CPPED1	1.48384e-30	0.614174	0.549	0.359	2.50918e-26	1
CXCR2	1.3813e-35	0.597668	0.747	0.559	2.33579e-31	1
RNASET2	6.00445e-22	0.595869	0.441	0.29	1.01535e-17	1
RAP1A	1.09305e-21	0.590267	0.373	0.231	1.84835e-17	1
B3GNT5	2.996e-19	0.582261	0.295	0.17	5.06624e-15	1
CXCL16	6.26322e-17	0.575155	0.26	0.152	1.05911e-12	1
HLA-C	3.20279e-75	0.574634	0.962	0.846	5.41592e-71	1
CXCL8	1.4193e-56	0.527515	0.975	0.857	2.40003e-52	1
PTGS2	8.20047e-38	0.526699	0.764	0.56	1.3867e-33	1
IL1RAP	4.50972e-19	0.507713	0.281	0.157	7.62594e-15	1
HLA-A	1.34057e-41	0.501097	0.895	0.739	2.2669e-37	1
IGSF6	6.04182e-15	0.500006	0.366	0.249	1.02167e-10	1
PHACTR1	2.27505e-28	0.498251	0.62	0.432	3.84711e-24	1
VAMP2	1.77539e-16	0.492959	0.453	0.321	3.00218e-12	1
CHD1	9.64877e-13	0.491844	0.336	0.232	1.63161e-08	1
FCER1G	5.92789e-17	0.488989	0.472	0.332	1.00241e-12	1
ERBIN	6.69841e-16	0.481908	0.308	0.19	1.1327e-11	1
GNAI3	3.28799e-16	0.481338	0.391	0.262	5.55999e-12	1
TLR2	6.34164e-17	0.478652	0.361	0.231	1.07237e-12	1
TNFAIP2	3.75254e-19	0.476672	0.348	0.21	6.34555e-15	1
B2M	3.92656e-104	0.476319	0.989	0.981	6.63981e-100	1
HLA-B	1.60662e-62	0.463409	0.98	0.919	2.7168e-58	1
ATP6V1G1	1.06777e-11	0.457821	0.306	0.206	1.80561e-07	1
PECAM1	1.78576e-14	0.447617	0.33	0.215	3.01972e-10	1
CD53	1.99609e-11	0.438488	0.397	0.294	3.37538e-07	1
RPS26	1.11079e-13	0.433059	0.31	0.202	1.87835e-09	1
SERINC1	1.57858e-10	0.428748	0.321	0.229	2.66938e-06	1
TMEM154	4.01575e-21	0.428544	0.645	0.478	6.79064e-17	1
PFDN5	6.86571e-13	0.427194	0.336	0.228	1.16099e-08	1
C15orf39	1.84686e-09	0.421901	0.252	0.172	3.12304e-05	1
CNBP	6.43853e-12	0.416381	0.353	0.249	1.08876e-07	1
CIR1	1.34771e-11	0.411443	0.351	0.247	2.27897e-07	1
LY96	1.58005e-11	0.406042	0.381	0.277	2.67186e-07	1
PTPRC	4.56928e-36	0.400365	0.921	0.808	7.72666e-32	1
LY6E	1.33557e-15	0.399495	0.275	0.164	2.25845e-11	1
NDUFB1	3.87189e-09	0.399423	0.279	0.196	6.54736e-05	1
TNFRSF1B	1.2625e-12	0.391447	0.39	0.272	2.13488e-08	1
CSRNP1	3.59322e-12	0.391445	0.326	0.217	6.07614e-08	1
FCGR2A	1.29151e-15	0.390887	0.649	0.515	2.18395e-11	1
RGS18	2.65345e-08	0.387659	0.313	0.233	0.000448698	1
GPCPD1	5.46742e-11	0.385806	0.305	0.207	9.24541e-07	1
ASAH1	2.69937e-09	0.383847	0.416	0.323	4.56464e-05	1
NINJ1	9.56284e-09	0.375175	0.294	0.21	0.000161708	1
MARCKS	5.01801e-11	0.372445	0.599	0.49	8.48545e-07	1
BCL2A1	5.69475e-22	0.371214	0.869	0.754	9.62982e-18	1
ITM2B	6.38614e-32	0.365739	0.945	0.858	1.0799e-27	1
DDX3Y	1.53409e-08	0.36548	0.254	0.176	0.000259415	1
RAC1	3.23186e-12	0.359275	0.511	0.393	5.46508e-08	1
GPR65	2.69179e-09	0.357255	0.358	0.264	4.55182e-05	1
EFHD2	2.73336e-14	0.356592	0.586	0.451	4.62211e-10	1
SRSF5	2.8429e-12	0.354729	0.563	0.444	4.80734e-08	1
UBE2J1	8.3728e-08	0.353333	0.289	0.209	0.00141584	1
ERGIC1	4.25248e-09	0.350185	0.319	0.228	7.19094e-05	1
ARHGAP26	2.40354e-08	0.348962	0.392	0.296	0.000406439	1
HIF1A	2.46267e-10	0.348692	0.527	0.425	4.16437e-06	1
IL2RG	9.63567e-08	0.348301	0.252	0.177	0.00162939	1
KDM6B	1.21082e-11	0.348046	0.396	0.283	2.04749e-07	1
LAPTM5	2.56089e-16	0.347375	0.776	0.667	4.33047e-12	1
FUS	5.86168e-09	0.346484	0.303	0.213	9.9121e-05	1
LCP2	1.34605e-05	0.345759	0.283	0.215	0.227617	1
RNF13	1.46394e-07	0.343547	0.309	0.23	0.00247553	1
SPAG9	2.03482e-05	0.339546	0.27	0.205	0.344089	1
FPR1	3.44019e-17	0.338181	0.781	0.64	5.81736e-13	1
LYN	5.4594e-15	0.332518	0.745	0.598	9.23185e-11	1
PSME1	1.41147e-06	0.332313	0.296	0.228	0.023868	1
SAT1	3.60925e-29	0.331906	0.981	0.918	6.10324e-25	1
NCF2	9.4768e-10	0.325165	0.554	0.458	1.60253e-05	1
PTPRE	3.43037e-10	0.320387	0.502	0.389	5.80076e-06	1
NOP10	7.96835e-11	0.316682	0.375	0.27	1.34745e-06	1
MAP3K8	1.65947e-05	0.316585	0.268	0.209	0.280617	1
EIF1	2.65592e-21	0.313293	0.906	0.824	4.49115e-17	1
RAC2	8.73166e-09	0.313254	0.468	0.367	0.000147652	1
PTP4A2	4.32925e-10	0.312277	0.369	0.266	7.32076e-06	1
CARD16	1.53779e-05	0.311041	0.293	0.233	0.26004	1
RPS9	2.2392e-13	0.308229	0.654	0.523	3.78648e-09	1
SRP14	3.30587e-06	0.297883	0.273	0.208	0.0559022	1
OAZ2	1.55679e-08	0.297562	0.272	0.189	0.000263252	1
ARHGDIB	6.77782e-09	0.292175	0.583	0.479	0.000114613	1
IL1RN	1.14563e-05	0.291543	0.331	0.266	0.193726	1
PTMA	7.38764e-08	0.291143	0.267	0.188	0.00124925	1
PNRC1	1.8583e-17	0.288486	0.919	0.836	3.14238e-13	1
UBE2R2	7.40258e-09	0.284101	0.416	0.313	0.000125178	1
PSMB9	1.15729e-05	0.281032	0.271	0.209	0.195698	1
TSC22D3	1.71077e-08	0.273982	0.479	0.382	0.00028929	1
PTPN6	3.79358e-06	0.273437	0.292	0.22	0.0641494	1
ELF1	1.19463e-07	0.268513	0.346	0.26	0.00202011	1
FYB1	3.79083e-12	0.268296	0.768	0.647	6.4103e-08	1
CTBS	2.89421e-06	0.265488	0.302	0.228	0.0489411	1
MTPN	3.07734e-05	0.258902	0.308	0.245	0.520378	1
H3F3A	5.13447e-24	0.258061	0.976	0.948	8.68239e-20	1
RGS2	6.73891e-13	0.256786	0.911	0.814	1.13955e-08	1
ARPC3	1.35248e-08	0.255997	0.556	0.449	0.000228704	1
VSIR	2.08586e-07	0.253591	0.557	0.463	0.00352719	1
P2RY13	9.83181e-07	0.253006	0.278	0.203	0.0166256	1
PFN1	0.000151604	-0.253666	0.517	0.545	1	1
MAP4K4	0.00527065	-0.267412	0.221	0.257	1	1
SMCHD1	3.17326e-10	-0.278001	0.813	0.82	5.36598e-06	1
FBXL5	0.00185282	-0.278887	0.326	0.365	1	1
CORO1A	0.00208618	-0.279115	0.369	0.403	1	1
VAPA	0.00169008	-0.282254	0.316	0.354	1	1
CMTM6	0.00152513	-0.283357	0.383	0.412	1	1
LCP1	1.44773e-12	-0.283955	0.808	0.837	2.44811e-08	1
IGF2R	0.00321687	-0.284617	0.314	0.348	1	1
MT-ND1	4.28939e-05	-0.28712	0.525	0.56	0.725336	1
ACTB	1.07398e-27	-0.292136	0.98	0.984	1.8161e-23	1
VNN2	6.13012e-05	-0.292829	0.488	0.531	1	1
UBL5	0.000370306	-0.302605	0.224	0.274	1	1
ABTB1	9.838e-05	-0.307745	0.432	0.472	1	1
EIF4G2	0.0012975	-0.311184	0.206	0.25	1	1
S100A4	8.62237e-06	-0.312239	0.705	0.694	0.145804	1
CAP1	2.14512e-06	-0.312389	0.518	0.569	0.0362739	1
MSRB1	0.00133802	-0.317054	0.22	0.264	1	1
MYH9	0.000437319	-0.327215	0.292	0.341	1	1
SDCBP	2.78855e-08	-0.334989	0.592	0.635	0.000471544	1
GCA	2.34301e-11	-0.337184	0.748	0.762	3.96203e-07	1
SERF2	0.000714022	-0.345204	0.339	0.372	1	1
FCAR	0.00582722	-0.34783	0.279	0.307	1	1
PRKAR1A	0.000884291	-0.348781	0.247	0.29	1	1
MT-ND2	0.00075278	-0.350036	0.479	0.516	1	1
CLEC12A	0.00141017	-0.357637	0.221	0.262	1	1
MYL6	1.13377e-09	-0.366475	0.588	0.621	1.9172e-05	1
PSAP	0.000127177	-0.388007	0.237	0.282	1	1
PYGL	3.78762e-05	-0.401267	0.225	0.28	0.640486	1
MYL12A	1.5389e-06	-0.405326	0.31	0.378	0.0260228	1
SELL	5.80064e-11	-0.407198	0.501	0.567	9.80889e-07	1
ACSL1	2.50026e-11	-0.419562	0.48	0.556	4.22794e-07	1
ACTR2	7.63009e-10	-0.422892	0.485	0.551	1.29025e-05	1
TKT	9.95802e-08	-0.434861	0.258	0.334	0.0016839	1
CCPG1	1.20052e-06	-0.445177	0.193	0.258	0.0203008	1
ZFP36L1	2.14624e-09	-0.448011	0.657	0.706	3.62929e-05	1
SOCS3	4.30274e-05	-0.453461	0.261	0.312	0.727594	1
LSP1	1.29666e-12	-0.459788	0.52	0.595	2.19266e-08	1
RTN3	2.46899e-10	-0.470452	0.42	0.49	4.17506e-06	1
GAPDH	7.17296e-09	-0.476092	0.319	0.397	0.000121295	1
S100A6	1.20302e-23	-0.517202	0.812	0.819	2.0343e-19	1
MTRNR2L12	1.31884e-06	-0.53348	0.574	0.614	0.0223015	1
LRRK2	2.14249e-15	-0.535843	0.491	0.59	3.62295e-11	1
MT-CO1	4.75625e-06	-0.536865	0.43	0.469	0.0804282	1
LAMTOR4	7.78418e-10	-0.558415	0.334	0.415	1.3163e-05	1
FOS	4.58491e-31	-0.567608	0.823	0.875	7.75309e-27	1
MT-ATP6	2.80505e-18	-0.581095	0.595	0.687	4.74334e-14	1
USP10	2.35479e-10	-0.58382	0.178	0.265	3.98195e-06	1
S100P	2.46287e-16	-0.633161	0.403	0.503	4.16471e-12	1
HNRNPA2B1	8.01357e-09	-0.636928	0.263	0.338	0.00013551	1
GTF2I	7.13859e-09	-0.637275	0.179	0.254	0.000120714	1
MEGF9	1.28337e-18	-0.662618	0.292	0.421	2.17018e-14	1
LBR	4.26037e-15	-0.693284	0.219	0.331	7.20429e-11	1
LYZ	1.03023e-17	-0.712505	0.481	0.571	1.74212e-13	1
S100A9	1.68381e-107	-0.730273	0.986	0.979	2.84732e-103	1
SLC2A3	3.48525e-32	-0.772377	0.393	0.563	5.89355e-28	1
MT-CYB	4.84667e-20	-0.779997	0.419	0.532	8.19572e-16	1
MT-CO2	1.66784e-31	-0.818996	0.559	0.691	2.82031e-27	1
MME	6.97356e-29	-0.825298	0.37	0.52	1.17923e-24	1
MTRNR2L8	1.33436e-11	-0.841547	0.307	0.392	2.2564e-07	1
MT-ND3	6.45674e-24	-0.844456	0.488	0.604	1.09184e-19	1
NCF1	5.38103e-50	-0.917322	0.542	0.697	9.09932e-46	1
S100A8	9.95476e-93	-0.934827	0.982	0.969	1.68335e-88	1
MT-ND4	2.30907e-35	-0.939433	0.482	0.636	3.90464e-31	1
ALOX5AP	2.06317e-35	-0.962309	0.378	0.535	3.48882e-31	1
CST7	1.0367e-20	-0.977943	0.131	0.259	1.75305e-16	1
MT-CO3	2.0143e-44	-1.00082	0.504	0.668	3.40619e-40	1
VIM	1.0586e-34	-1.01329	0.292	0.468	1.79009e-30	1
TXN	3.22923e-33	-1.02099	0.24	0.417	5.46063e-29	1
CDA	3.28788e-34	-1.10693	0.177	0.356	5.55981e-30	1
TSPO	4.02044e-29	-1.12809	0.147	0.305	6.79856e-25	1
CYP4F3	7.3403e-33	-1.16204	0.182	0.36	1.24124e-28	1
PROK2	4.13691e-43	-1.25143	0.261	0.466	6.99552e-39	1
S100A12	7.12368e-112	-2.21716	0.388	0.666	1.20461e-107	1
CST7	1.28843e-127	1.56754	0.494	0.139	2.17874e-123	2
S100A12	1.78105e-194	1.48288	0.918	0.487	3.01176e-190	2
ALOX5AP	2.63796e-154	1.35314	0.826	0.387	4.46079e-150	2
MMP9	5.49931e-91	1.32756	0.322	0.074	9.29934e-87	2
TXN	1.45604e-104	1.10528	0.665	0.275	2.46217e-100	2
S100P	9.22072e-115	1.10404	0.779	0.38	1.55922e-110	2
S100A8	4.02778e-213	0.982005	0.999	0.964	6.81097e-209	2
GAPDH	4.79375e-66	0.977384	0.61	0.302	8.10623e-62	2
FCN1	4.95369e-62	0.952725	0.309	0.092	8.3767e-58	2
S100A6	1.05002e-137	0.905555	0.979	0.766	1.77559e-133	2
CSTA	1.24042e-40	0.894781	0.252	0.09	2.09756e-36	2
CMTM2	1.13248e-72	0.889654	0.767	0.451	1.91502e-68	2
MME	6.74227e-75	0.82534	0.745	0.395	1.14012e-70	2
QPCT	3.35791e-41	0.802943	0.329	0.134	5.67823e-37	2
VIM	1.40024e-66	0.766183	0.67	0.341	2.36781e-62	2
GNG2	1.02722e-39	0.722803	0.286	0.108	1.73703e-35	2
RFLNB	1.43746e-43	0.720976	0.343	0.136	2.43074e-39	2
S100A4	5.74916e-65	0.712744	0.879	0.639	9.72184e-61	2
CR1	1.85884e-32	0.710716	0.348	0.163	3.1433e-28	2
TSPO	4.18084e-41	0.698076	0.438	0.206	7.06981e-37	2
HMGB2	1.72403e-27	0.691399	0.275	0.124	2.91534e-23	2
SELL	3.2916e-57	0.686121	0.788	0.473	5.56609e-53	2
CDA	6.77227e-42	0.684379	0.5	0.247	1.14519e-37	2
PGD	4.84783e-35	0.683347	0.349	0.156	8.19768e-31	2
S100A9	4.34846e-149	0.661862	1	0.974	7.35324e-145	2
CKLF	3.4262e-34	0.656194	0.492	0.263	5.79371e-30	2
IRF1	1.28572e-32	0.628517	0.594	0.373	2.17416e-28	2
CYBA	4.88746e-49	0.618631	0.817	0.558	8.26469e-45	2
GNAS	2.32287e-29	0.600253	0.397	0.206	3.92798e-25	2
HSPA1A	1.66896e-31	0.598308	0.369	0.177	2.82221e-27	2
PYGL	1.4996e-30	0.584511	0.42	0.216	2.53582e-26	2
VNN2	3.01872e-37	0.576943	0.726	0.454	5.10466e-33	2
USP10	5.6805e-31	0.573662	0.393	0.194	9.60573e-27	2
DHRS7	1.52479e-31	0.573656	0.334	0.152	2.57841e-27	2
S100A11	5.99726e-73	0.567753	0.975	0.826	1.01414e-68	2
FCAR	3.48268e-25	0.567604	0.441	0.254	5.88921e-21	2
FCER1G	1.02653e-29	0.561691	0.53	0.319	1.73587e-25	2
LYZ	6.21835e-53	0.56113	0.767	0.477	1.05152e-48	2
MYL6	1.26994e-42	0.556957	0.809	0.55	2.14747e-38	2
TMX4	4.91451e-26	0.532656	0.356	0.183	8.31044e-22	2
STXBP2	2.33854e-17	0.52373	0.28	0.154	3.95448e-13	2
RAB27A	8.03656e-21	0.508079	0.261	0.129	1.35898e-16	2
CARD16	2.8476e-22	0.499572	0.378	0.209	4.81528e-18	2
MEGF9	8.58613e-27	0.468833	0.557	0.332	1.45191e-22	2
ARPC3	1.23756e-25	0.46548	0.658	0.421	2.09271e-21	2
UBL5	2.95788e-23	0.452369	0.397	0.217	5.00178e-19	2
CTSD	1.16965e-20	0.451993	0.28	0.14	1.97787e-16	2
MYL12A	6.71482e-22	0.442807	0.518	0.31	1.13548e-17	2
SAMSN1	4.74332e-26	0.441108	0.319	0.158	8.02095e-22	2
CD63	8.15206e-17	0.439791	0.303	0.171	1.37851e-12	2
IFRD1	3.07187e-21	0.436094	0.511	0.321	5.19453e-17	2
SEC62	4.68027e-18	0.433885	0.276	0.147	7.91434e-14	2
CLEC12A	4.32318e-20	0.43024	0.375	0.212	7.3105e-16	2
TUBA4A	4.2248e-19	0.424285	0.26	0.132	7.14414e-15	2
NFIL3	1.78468e-20	0.413355	0.459	0.274	3.0179e-16	2
CALM1	6.34486e-20	0.412229	0.472	0.287	1.07292e-15	2
ATP5MPL	9.92143e-16	0.409176	0.307	0.175	1.67771e-11	2
MAP3K8	1.29679e-16	0.407998	0.33	0.191	2.19287e-12	2
GLIPR2	9.24573e-18	0.404512	0.311	0.172	1.56345e-13	2
PFN1	3.27007e-20	0.389687	0.699	0.486	5.52969e-16	2
BCL2A1	2.63988e-29	0.387291	0.923	0.741	4.46404e-25	2
RAC2	7.1278e-18	0.385035	0.536	0.349	1.20531e-13	2
IER3	3.91586e-10	0.383252	0.287	0.188	6.62172e-06	2
IL17RA	4.36998e-18	0.376924	0.344	0.191	7.38963e-14	2
NDUFB1	1.05255e-14	0.376531	0.317	0.187	1.77986e-10	2
TUBA1A	1.50722e-18	0.373047	0.768	0.584	2.54871e-14	2
ZC3HAV1	1.05087e-15	0.362147	0.274	0.152	1.77702e-11	2
RNF10	2.9465e-18	0.361131	0.303	0.162	4.98254e-14	2
YWHAB	3.29018e-17	0.359319	0.529	0.34	5.5637e-13	2
IRS2	2.34237e-20	0.357516	0.462	0.273	3.96095e-16	2
MAP4K4	4.39682e-14	0.352802	0.351	0.215	7.43503e-10	2
ARPC2	7.37913e-18	0.349928	0.75	0.565	1.24781e-13	2
GNG5	6.967e-18	0.346864	0.408	0.241	1.17812e-13	2
HIST1H2AC	5.0717e-14	0.3399	0.349	0.214	8.57624e-10	2
MGAM	1.58964e-16	0.336237	0.296	0.164	2.68807e-12	2
TNFAIP3	5.30432e-13	0.327795	0.511	0.357	8.9696e-09	2
EMP3	1.07546e-14	0.327474	0.329	0.197	1.8186e-10	2
AC011462.1	6.132e-13	0.324221	0.318	0.191	1.03692e-08	2
SRP14	1.77574e-11	0.318579	0.313	0.197	3.00277e-07	2
CLEC4E	1.74849e-11	0.315817	0.265	0.159	2.95669e-07	2
ATP5F1E	7.16235e-20	0.31465	0.84	0.631	1.21115e-15	2
OSTF1	7.86472e-12	0.314293	0.284	0.174	1.32992e-07	2
PDE4B	9.39947e-12	0.313891	0.386	0.252	1.58945e-07	2
IL1RN	2.6963e-09	0.309498	0.374	0.255	4.55945e-05	2
TKT	7.63798e-17	0.308655	0.448	0.271	1.29158e-12	2
VAPA	1.12234e-15	0.307334	0.476	0.302	1.89788e-11	2
ASAH1	4.35525e-15	0.304868	0.48	0.306	7.36473e-11	2
UBN1	3.96103e-14	0.30472	0.272	0.153	6.69809e-10	2
SLC2A3	1.65321e-22	0.302145	0.696	0.46	2.79558e-18	2
ELOB	1.20443e-12	0.299459	0.416	0.271	2.0367e-08	2
IVNS1ABP	2.79741e-16	0.298904	0.577	0.381	4.73042e-12	2
RTN3	1.30394e-15	0.297902	0.621	0.423	2.20496e-11	2
C5AR1	2.43135e-13	0.295409	0.649	0.466	4.11142e-09	2
STK17B	1.42803e-15	0.294089	0.633	0.441	2.4148e-11	2
GMFG	6.02535e-14	0.291976	0.746	0.549	1.01889e-09	2
COX5B	6.43491e-11	0.289683	0.256	0.154	1.08814e-06	2
CD37	3.04587e-11	0.289521	0.477	0.327	5.15057e-07	2
CDKN2D	2.21445e-13	0.289428	0.473	0.308	3.74464e-09	2
PLAUR	1.46253e-14	0.289353	0.584	0.409	2.47314e-10	2
APOBEC3A	2.42573e-08	0.285766	0.261	0.171	0.000410191	2
FKBP1A	9.68245e-14	0.283764	0.492	0.316	1.6373e-09	2
SOS2	1.03267e-10	0.279562	0.3	0.188	1.74625e-06	2
ATP5MG	8.74692e-11	0.279412	0.259	0.156	1.4791e-06	2
AGTPBP1	1.09782e-11	0.279368	0.326	0.201	1.85642e-07	2
CYSTM1	6.28467e-11	0.272946	0.292	0.184	1.06274e-06	2
MYL12B	1.21417e-11	0.272926	0.523	0.356	2.05316e-07	2
MYH9	5.87548e-14	0.2724	0.454	0.288	9.93544e-10	2
FPR1	7.46853e-14	0.269276	0.823	0.632	1.26293e-09	2
PCNX1	2.40889e-12	0.267355	0.294	0.174	4.07344e-08	2
ADGRG3	2.83751e-13	0.266421	0.352	0.213	4.79823e-09	2
CPD	1.69572e-12	0.266355	0.389	0.251	2.86746e-08	2
CCPG1	1.64404e-13	0.266352	0.343	0.208	2.78007e-09	2
ABTB1	1.02558e-13	0.260968	0.612	0.413	1.73425e-09	2
NCF1	4.50985e-20	0.260919	0.82	0.603	7.62616e-16	2
CD55	2.4795e-13	0.258125	0.554	0.372	4.19284e-09	2
ITGB2	2.32425e-08	0.257336	0.272	0.178	0.00039303	2
LBR	3.68432e-12	0.253154	0.41	0.266	6.23019e-08	2
LYN	0.00525073	-0.252953	0.676	0.626	1	2
NAMPT	5.27692e-19	-0.262854	0.999	0.981	8.92327e-15	2
RNF149	0.00175722	-0.270151	0.681	0.629	1	2
JUND	0.00022468	-0.281819	0.687	0.656	1	2
SAT1	2.10332e-07	-0.29578	0.962	0.926	0.00355672	2
FYB1	0.000443139	-0.301396	0.717	0.668	1	2
DUSP1	5.05596e-13	-0.311192	0.962	0.942	8.54962e-09	2
RPL41	0.00250902	-0.314489	0.646	0.59	1	2
CCNL1	0.000176211	-0.318078	0.715	0.691	1	2
TMEM154	0.000610364	-0.33002	0.542	0.517	1	2
RIPOR2	4.47336e-05	-0.341024	0.654	0.627	0.756445	2
EFHD2	0.00330647	-0.34608	0.513	0.48	1	2
ACTR3	0.00145566	-0.370854	0.531	0.495	1	2
ZFP36	8.24261e-05	-0.374482	0.6	0.594	1	2
MARCKS	0.00980217	-0.393432	0.542	0.512	1	2
FAM129A	3.22019e-06	-0.405751	0.638	0.6	0.0544534	2
CSF3R	9.79782e-13	-0.409849	0.84	0.797	1.65681e-08	2
LRRFIP1	0.000463224	-0.418489	0.477	0.465	1	2
CPPED1	2.48561e-05	-0.440013	0.4	0.414	0.420317	2
PTPRC	8.74311e-21	-0.44097	0.861	0.832	1.47846e-16	2
ADGRE5	0.000878145	-0.442916	0.32	0.336	1	2
LYST	0.0029234	-0.447981	0.447	0.424	1	2
TNFRSF1B	0.000364278	-0.464148	0.288	0.309	1	2
CXCR2	8.25944e-11	-0.472202	0.606	0.611	1.39667e-06	2
DDX3X	3.49776e-05	-0.473404	0.573	0.552	0.591472	2
SMAP2	2.27535e-08	-0.474227	0.529	0.539	0.000384761	2
SEC14L1	1.41696e-07	-0.47512	0.449	0.465	0.00239609	2
OGFRL1	0.000752163	-0.483802	0.322	0.335	1	2
MT-ATP6	3.29131e-06	-0.491572	0.695	0.652	0.055656	2
MT-ND2	4.01742e-05	-0.499106	0.509	0.505	0.679346	2
ZFP36L1	3.67635e-11	-0.532469	0.708	0.688	6.21671e-07	2
RICTOR	0.00656935	-0.546139	0.27	0.277	1	2
JMJD1C	1.27132e-08	-0.549797	0.49	0.507	0.00021498	2
FFAR2	6.85019e-05	-0.556179	0.311	0.342	1	2
CDC42EP3	0.000320345	-0.560271	0.248	0.276	1	2
KLF2	8.60056e-10	-0.561439	0.603	0.608	1.45435e-05	2
RPS27A	0.00601002	-0.568615	0.286	0.293	1	2
MT-ND3	1.56846e-08	-0.593923	0.575	0.572	0.000265226	2
MT-CO2	2.29381e-11	-0.615475	0.659	0.654	3.87884e-07	2
TSC22D3	6.3481e-08	-0.619404	0.378	0.417	0.00107346	2
BTG2	6.76314e-10	-0.65438	0.49	0.508	1.14365e-05	2
CSF2RB	1.65539e-08	-0.655063	0.315	0.357	0.000279926	2
MT-CYB	5.45654e-10	-0.671181	0.485	0.507	9.22701e-06	2
TAGLN2	1.85785e-14	-0.698844	0.387	0.468	3.14162e-10	2
MT-ND4	2.16428e-15	-0.700351	0.569	0.602	3.6598e-11	2
MTRNR2L8	1.06541e-06	-0.706167	0.347	0.376	0.018016	2
MT-CO1	2.02026e-10	-0.726476	0.431	0.467	3.41626e-06	2
TXNIP	7.15845e-22	-0.763401	0.612	0.648	1.21049e-17	2
NABP1	2.35179e-13	-0.770288	0.478	0.518	3.97687e-09	2
CLEC7A	6.4282e-15	-0.773345	0.42	0.467	1.08701e-10	2
CYTH4	8.07855e-10	-0.774064	0.266	0.327	1.36608e-05	2
MT-CO3	2.06312e-21	-0.810584	0.585	0.636	3.48874e-17	2
CXCR4	5.00081e-12	-0.871135	0.419	0.463	8.45638e-08	2
AIF1	4.08299e-26	-0.897645	0.428	0.539	6.90433e-22	2
TNFAIP2	1.64313e-13	-0.911235	0.178	0.269	2.77853e-09	2
IER2	4.07627e-38	-0.956307	0.644	0.73	6.89298e-34	2
PHACTR1	1.56242e-21	-0.991783	0.412	0.505	2.64205e-17	2
RSAD2	0	3.46116	0.635	0.022	0	3
ISG15	1.03041e-278	3.19957	0.717	0.092	1.74242e-274	3
IFIT1	3.50162e-275	2.90986	0.517	0.033	5.92124e-271	3
IFIT3	1.73705e-202	2.80926	0.728	0.148	2.93735e-198	3
IFI6	1.71093e-177	2.44857	0.617	0.114	2.89318e-173	3
MX1	1.207e-172	2.29577	0.457	0.053	2.04104e-168	3
LY6E	8.36124e-168	2.35801	0.659	0.141	1.41389e-163	3
HERC5	2.1966e-158	2.32161	0.343	0.028	3.71445e-154	3
XAF1	1.44138e-152	2.1745	0.432	0.054	2.43738e-148	3
IFIT2	1.17354e-146	2.55543	0.659	0.162	1.98445e-142	3
IFI44L	4.94146e-119	1.9028	0.256	0.02	8.356e-115	3
AC124319.1	1.87209e-96	1.67803	0.626	0.194	3.16571e-92	3
EPSTI1	2.06976e-93	1.67598	0.339	0.056	3.49996e-89	3
PARP14	4.1496e-74	1.61104	0.419	0.107	7.01698e-70	3
IFITM3	1.62128e-73	1.71697	0.512	0.163	2.74158e-69	3
APOL6	2.13042e-71	1.59542	0.356	0.08	3.60255e-67	3
EIF2AK2	1.95296e-49	1.28671	0.381	0.121	3.30246e-45	3
STAT1	4.18203e-49	1.15062	0.441	0.15	7.07181e-45	3
TNFSF13B	1.5067e-47	1.23618	0.581	0.268	2.54783e-43	3
TRIM22	5.12103e-46	1.20577	0.31	0.087	8.65966e-42	3
ZCCHC2	9.08234e-45	1.2194	0.278	0.073	1.53582e-40	3
GBP1	7.53342e-41	1.35537	0.276	0.078	1.2739e-36	3
B2M	5.76029e-39	0.410864	1	0.981	9.74066e-35	3
DDX58	4.3541e-38	1.20607	0.269	0.078	7.36278e-34	3
TMEM123	4.62447e-36	1.14061	0.376	0.141	7.81997e-32	3
SAT1	3.93372e-35	0.624418	0.998	0.928	6.65192e-31	3
SAMD9	2.23067e-32	1.13976	0.372	0.151	3.77206e-28	3
IFI16	1.67419e-31	0.960922	0.452	0.204	2.83105e-27	3
PSMB9	3.81779e-30	0.888339	0.445	0.201	6.45588e-26	3
MX2	8.33174e-30	0.94312	0.521	0.266	1.4089e-25	3
HLA-C	4.26965e-27	0.434512	0.98	0.866	7.21998e-23	3
GBP5	4.39338e-27	1.36361	0.301	0.12	7.4292e-23	3
FTH1	7.53576e-27	0.38632	1	0.975	1.2743e-22	3
TNFSF10	9.10739e-26	0.919881	0.492	0.257	1.54006e-21	3
SP100	1.94327e-25	0.909771	0.408	0.193	3.28606e-21	3
DDX60L	4.61649e-25	0.875207	0.448	0.22	7.80649e-21	3
PARP9	8.85125e-25	0.882562	0.318	0.131	1.49675e-20	3
G0S2	2.02522e-23	0.490659	0.978	0.862	3.42465e-19	3
PDE4B	2.74734e-23	0.73893	0.492	0.261	4.64575e-19	3
ISG20	1.4459e-22	0.819579	0.359	0.163	2.44501e-18	3
SELL	2.17494e-21	0.569188	0.755	0.526	3.67783e-17	3
GBP2	1.20928e-19	0.772371	0.45	0.247	2.0449e-15	3
H3F3A	3.20263e-19	0.31903	0.991	0.952	5.41566e-15	3
ZC3HAV1	1.01839e-18	0.730671	0.339	0.163	1.7221e-14	3
IRF1	6.64815e-18	0.683549	0.615	0.405	1.1242e-13	3
SHISA5	6.7032e-18	0.753841	0.296	0.137	1.13351e-13	3
BCL2A1	7.40952e-18	0.413413	0.924	0.769	1.25295e-13	3
CLEC2B	1.61917e-15	0.62187	0.477	0.281	2.73802e-11	3
CARD16	3.34208e-15	0.64207	0.405	0.232	5.65146e-11	3
HLA-B	9.07952e-15	0.309082	0.993	0.929	1.53535e-10	3
FPR1	1.2637e-14	0.432076	0.853	0.658	2.13692e-10	3
SP110	1.30984e-14	0.653824	0.443	0.266	2.21493e-10	3
CCR1	2.53251e-14	0.553692	0.285	0.137	4.28248e-10	3
TNFAIP3	1.81111e-12	0.502969	0.559	0.375	3.06259e-08	3
S100A11	2.55409e-12	0.296031	0.962	0.85	4.31897e-08	3
ADAR	3.68775e-12	0.57295	0.421	0.26	6.23598e-08	3
CASP1	6.64591e-12	0.585543	0.294	0.158	1.12382e-07	3
NMI	1.2856e-11	0.564873	0.303	0.166	2.17395e-07	3
PLEK	1.55513e-11	0.385661	0.744	0.558	2.62973e-07	3
PLAUR	3.12482e-11	0.303076	0.621	0.431	5.28407e-07	3
ARPC3	7.44996e-11	0.406094	0.639	0.46	1.25979e-06	3
HLA-A	1.86987e-10	0.29279	0.918	0.766	3.16196e-06	3
FCER1G	3.85781e-10	0.447076	0.523	0.353	6.52355e-06	3
HSPA5	6.39796e-10	0.963923	0.332	0.198	1.0819e-05	3
PSME1	6.5804e-10	0.434385	0.376	0.231	1.11275e-05	3
MAP3K8	6.67883e-10	0.517478	0.345	0.211	1.12939e-05	3
FCGR3B	7.2246e-10	0.26785	0.967	0.863	1.22168e-05	3
HLA-E	8.1018e-10	0.334269	0.913	0.775	1.37001e-05	3
TYMP	1.22381e-09	0.360563	0.472	0.313	2.06946e-05	3
NFKBIA	1.98767e-09	0.382453	0.835	0.68	3.36116e-05	3
ITM2B	4.01361e-09	0.261047	0.969	0.872	6.78702e-05	3
IL1RN	4.32137e-09	0.642258	0.405	0.27	7.30744e-05	3
LY96	4.78049e-09	0.411176	0.441	0.29	8.08381e-05	3
SMCHD1	5.94494e-09	0.274026	0.911	0.807	0.000100529	3
SNX6	2.0705e-08	0.436753	0.263	0.152	0.000350122	3
FFAR2	5.69604e-08	0.322235	0.47	0.319	0.000963201	3
TAGAP	5.85625e-08	0.435022	0.276	0.168	0.000990291	3
FCGR2A	7.30243e-08	0.297648	0.713	0.533	0.00123484	3
MT-ND4	1.03911e-07	-0.65709	0.557	0.598	0.00175714	3
GPR65	2.12497e-07	0.400984	0.403	0.277	0.00359332	3
TYROBP	2.81089e-07	0.254171	0.844	0.703	0.00475321	3
IER3	3.41103e-07	0.545408	0.303	0.202	0.00576805	3
BAZ1A	3.44861e-07	0.339557	0.365	0.241	0.0058316	3
PROK2	4.40528e-07	-0.850444	0.336	0.419	0.00744934	3
APBB1IP	5.4874e-07	0.368365	0.345	0.228	0.0092792	3
GNG5	6.16182e-07	0.38696	0.392	0.269	0.0104196	3
DNAJA1	1.25915e-06	0.301498	0.287	0.183	0.0212923	3
RPL28	1.4496e-06	0.266279	0.646	0.496	0.0245127	3
ACTG1	1.61418e-06	-0.66121	0.399	0.475	0.0272958	3
TUBA1A	1.6505e-06	0.250227	0.771	0.612	0.0279099	3
TAX1BP1	1.78228e-06	0.301145	0.383	0.259	0.0301383	3
ATG2A	1.79613e-06	0.346589	0.256	0.16	0.0303726	3
IGSF6	1.93691e-06	0.364606	0.39	0.268	0.0327531	3
MT-CO3	2.06647e-06	-0.675575	0.612	0.625	0.034944	3
APOBEC3A	2.18473e-06	0.326186	0.287	0.182	0.0369438	3
CKLF	2.66457e-06	0.283651	0.434	0.305	0.0450579	3
CD53	4.08829e-06	0.261145	0.441	0.309	0.069133	3
MTRNR2L8	5.72359e-06	-0.91383	0.303	0.377	0.0967859	3
CST7	5.73947e-06	0.332048	0.318	0.213	0.0970544	3
ELF1	8.12575e-06	0.371166	0.383	0.272	0.137406	3
FYB1	1.10872e-05	0.266282	0.788	0.668	0.187485	3
MT-CO2	1.73699e-05	-0.604501	0.668	0.654	0.293724	3
CASP4	1.77045e-05	0.285426	0.29	0.195	0.299382	3
ICAM1	2.27896e-05	0.252516	0.269	0.177	0.385371	3
PSMB3	2.35297e-05	0.335469	0.303	0.208	0.397887	3
CHD1	3.09627e-05	0.252948	0.354	0.249	0.523579	3
FCGR3A	3.4064e-05	0.359928	0.267	0.182	0.576022	3
CLIC1	6.97299e-05	0.254264	0.383	0.278	1	3
PFN1	9.22758e-05	-0.430007	0.51	0.541	1	3
MT-ND3	9.42912e-05	-0.657336	0.575	0.572	1	3
MT-CYB	0.000104607	-0.588499	0.465	0.506	1	3
HIF1A	0.00011071	0.286731	0.563	0.44	1	3
JPT1	0.000122959	0.324651	0.354	0.256	1	3
CSRNP1	0.000133924	0.273762	0.327	0.237	1	3
PPP1CB	0.000441208	-0.59066	0.234	0.299	1	3
MT-ATP6	0.000842805	-0.419133	0.673	0.661	1	3
FOS	0.00153884	-0.285891	0.864	0.861	1	3
VIM	0.00185263	-0.502681	0.399	0.423	1	3
KLF2	0.00210013	-0.376367	0.586	0.609	1	3
TSPO	0.00251387	-0.577159	0.218	0.267	1	3
CYP4F3	0.0036626	-0.697554	0.283	0.315	1	3
SLC2A3	0.00501166	-0.408385	0.499	0.519	1	3
LAMTOR4	0.0051081	-0.421715	0.354	0.398	1	3
MT-ND2	0.00596153	-0.404377	0.497	0.507	1	3
MSL1	0.00628536	-0.538859	0.256	0.293	1	3
RTN3	0.00766458	-0.368496	0.454	0.473	1	3
RIPOR2	0.00839736	-0.251072	0.63	0.634	1	3
PRKCB	0.00970666	-0.451451	0.229	0.272	1	3
EGR1	8.26749e-111	2.95385	0.745	0.186	1.39803e-106	4
MTRNR2L1	1.13215e-135	2.44397	0.609	0.082	1.91446e-131	4
CXCL1	1.78945e-17	1.68986	0.341	0.148	3.02597e-13	4
FOSB	9.18682e-27	1.45131	0.586	0.303	1.55349e-22	4
IER2	1.8203e-25	1.35051	0.832	0.703	3.07813e-21	4
SGK1	2.48752e-12	1.23238	0.359	0.193	4.20639e-08	4
ZFP36	9.69757e-22	1.13738	0.773	0.586	1.63986e-17	4
ACTG1	2.50813e-15	1.12695	0.627	0.459	4.24124e-11	4
CEBPD	1.47086e-12	1.11089	0.495	0.329	2.48723e-08	4
PTGS2	3.76389e-10	1.04567	0.723	0.609	6.36474e-06	4
ZFP36L2	8.52361e-10	1.0219	0.259	0.125	1.44134e-05	4
CFD	1.11684e-11	0.929269	0.568	0.416	1.88858e-07	4
TMA7	5.36214e-06	0.891858	0.382	0.289	0.0906738	4
FTL	4.85874e-36	0.837152	1	0.973	8.21612e-32	4
S100A11	5.072e-25	0.814246	0.959	0.857	8.57675e-21	4
ATP5MPL	4.88547e-05	0.778521	0.291	0.202	0.826133	4
S100P	3.45725e-08	0.744615	0.595	0.47	0.00058462	4
EGR3	0.000197744	0.737165	0.314	0.226	1	4
NOP10	0.00154578	0.734265	0.355	0.295	1	4
FOS	5.72902e-15	0.729911	0.927	0.857	9.68778e-11	4
H2AFZ	0.000110052	0.722509	0.368	0.282	1	4
LAMTOR4	9.37844e-07	0.716675	0.495	0.388	0.015859	4
COX6B1	0.000164999	0.71201	0.291	0.21	1	4
CLEC12A	0.000758097	0.706601	0.318	0.247	1	4
S100A4	2.13364e-09	0.702841	0.795	0.692	3.60799e-05	4
S100A6	4.34662e-14	0.695304	0.914	0.812	7.35013e-10	4
BRI3	3.63866e-05	0.684841	0.464	0.386	0.615298	4
PYCARD	0.00174577	0.631582	0.264	0.195	1	4
TYROBP	9.34282e-10	0.628154	0.782	0.715	1.57987e-05	4
TXNIP	0.000514008	0.62415	0.645	0.639	1	4
UBL5	4.40921e-05	0.622926	0.35	0.255	0.745598	4
FAU	6.32689e-07	0.615566	0.645	0.564	0.0106988	4
FCGRT	0.000103503	0.612223	0.305	0.21	1	4
CXCL8	0.00156265	0.601412	0.868	0.89	1	4
SDCBP	1.07428e-07	0.595906	0.682	0.62	0.00181661	4
RPL39	0.000129591	0.58371	0.505	0.445	1	4
DUSP1	3.13277e-14	0.576842	0.968	0.946	5.29752e-10	4
MYADM	0.00413892	0.571438	0.273	0.21	1	4
CXCR4	0.00340663	0.570364	0.486	0.45	1	4
UBC	0.000181533	0.56563	0.595	0.551	1	4
H3F3B	6.51329e-10	0.549816	0.964	0.942	1.1014e-05	4
CDA	0.000161599	0.54658	0.391	0.303	1	4
RGS2	3.2392e-06	0.528273	0.841	0.84	0.0547749	4
GMFG	9.10274e-08	0.528054	0.686	0.592	0.00153927	4
BTG2	0.00104414	0.519036	0.532	0.502	1	4
CEBPB	0.000160378	0.518418	0.736	0.752	1	4
JUND	7.79487e-07	0.512426	0.732	0.66	0.0131811	4
CLEC7A	0.000278235	0.507954	0.523	0.452	1	4
UBA52	7.20816e-07	0.506957	0.591	0.478	0.012189	4
ACTB	1.33443e-24	0.492285	0.995	0.982	2.25651e-20	4
MNDA	1.42207e-12	0.477586	0.964	0.943	2.40471e-08	4
UBE2B	0.000574192	0.441642	0.559	0.507	1	4
RPL41	0.000127945	0.430303	0.655	0.601	1	4
RPL30	0.00871402	0.420263	0.418	0.371	1	4
TMSB4X	2.4213e-12	0.405428	1	0.967	4.09441e-08	4
AIF1	0.00042635	0.372548	0.586	0.508	1	4
ATP5F1E	0.00126435	0.369588	0.705	0.68	1	4
ITM2B	1.03347e-05	0.326069	0.923	0.88	0.174759	4
B2M	2.53296e-08	0.322398	1	0.982	0.000428323	4
MT-CYB	0.00592304	0.298316	0.545	0.5	1	4
PFN1	0.00965705	0.297411	0.582	0.535	1	4
S100A9	7.29005e-10	0.281483	1	0.98	1.23275e-05	4
MT-CO3	0.00239262	0.278022	0.677	0.621	1	4
IFITM2	3.31396e-08	0.275416	1	0.962	0.00056039	4
SF1	0.00455408	-0.278283	0.182	0.288	1	4
SLC11A1	0.0028732	-0.291025	0.245	0.369	1	4
SERPINA1	0.00185379	-0.294144	0.314	0.452	1	4
UBE2D3	0.00206826	-0.323499	0.459	0.588	1	4
G0S2	0.000277468	-0.332586	0.841	0.876	1	4
SF3B1	0.00600108	-0.337236	0.209	0.308	1	4
SMAP2	0.00696547	-0.340489	0.427	0.542	1	4
NFIL3	0.000481063	-0.345569	0.191	0.325	1	4
ARRB2	0.00203668	-0.348264	0.268	0.399	1	4
MX2	0.000898244	-0.348645	0.177	0.299	1	4
PTPRE	0.000567165	-0.358384	0.286	0.427	1	4
PJA2	0.00198011	-0.361339	0.177	0.283	1	4
TLR2	0.000697715	-0.365539	0.159	0.272	1	4
CNN2	0.00233592	-0.367253	0.236	0.356	1	4
HLA-E	0.000110678	-0.368799	0.664	0.796	1	4
TPM3	0.00414385	-0.370212	0.523	0.645	1	4
HNRNPA2B1	0.00770182	-0.374614	0.227	0.323	1	4
ASAH1	0.00459575	-0.381595	0.241	0.354	1	4
CDC42EP3	0.00502405	-0.383167	0.177	0.274	1	4
CD55	0.00461476	-0.386687	0.295	0.422	1	4
SLC2A3	0.000239008	-0.389499	0.377	0.524	1	4
PTPRC	1.40841e-06	-0.39181	0.709	0.846	0.0238162	4
CDKN2D	0.000873623	-0.393522	0.227	0.354	1	4
LILRB3	0.00544783	-0.395038	0.182	0.28	1	4
HLA-C	1.28589e-07	-0.396707	0.809	0.881	0.00217444	4
CALM1	4.49795e-05	-0.398267	0.186	0.339	0.760603	4
STK4	0.000874044	-0.399433	0.241	0.372	1	4
MED13L	0.00626602	-0.402604	0.227	0.331	1	4
CSF3R	0.000111332	-0.404491	0.682	0.814	1	4
R3HDM4	0.000541087	-0.406484	0.295	0.441	1	4
VNN2	0.000725519	-0.419402	0.391	0.526	1	4
RAC1	7.2884e-05	-0.422064	0.268	0.433	1	4
TAX1BP1	0.00311827	-0.42572	0.177	0.277	1	4
RNF149	8.10766e-05	-0.43197	0.495	0.649	1	4
PLEK	1.17142e-05	-0.436483	0.418	0.585	0.198087	4
PRKCB	0.001768	-0.440539	0.164	0.273	1	4
BAZ2B	0.00969098	-0.452809	0.173	0.255	1	4
PNRC1	1.60185e-08	-0.455959	0.741	0.865	0.000270874	4
CPPED1	0.000942836	-0.45799	0.291	0.417	1	4
HLA-B	1.17443e-11	-0.45836	0.873	0.939	1.98597e-07	4
MBOAT7	0.000541008	-0.459524	0.223	0.361	1	4
TUT7	0.00151154	-0.469166	0.15	0.252	1	4
EIF5	0.000425523	-0.47014	0.2	0.327	1	4
HCLS1	0.000639548	-0.470847	0.305	0.437	1	4
UBE2R2	0.000426411	-0.476626	0.218	0.347	1	4
SOD2	6.24814e-08	-0.47732	0.809	0.895	0.00105656	4
YWHAB	9.09945e-05	-0.484065	0.241	0.393	1	4
DOCK5	0.00439172	-0.485166	0.173	0.266	1	4
ACSL1	0.000100805	-0.485408	0.386	0.543	1	4
KDM6B	0.000765215	-0.485972	0.2	0.32	1	4
BCLAF1	0.000755155	-0.486046	0.195	0.322	1	4
MAP2K3	0.000739132	-0.492956	0.141	0.253	1	4
FPR1	7.41508e-06	-0.496687	0.518	0.687	0.125389	4
LRRFIP1	0.000541879	-0.4982	0.332	0.475	1	4
TET2	0.00775774	-0.500095	0.223	0.311	1	4
GNAI3	0.00016093	-0.504049	0.168	0.303	1	4
GRB2	0.00122198	-0.511927	0.159	0.264	1	4
CELF2	0.000224158	-0.526983	0.273	0.423	1	4
GBP2	0.000148494	-0.54146	0.145	0.274	1	4
GNAS	1.4486e-05	-0.544574	0.118	0.259	0.244958	4
SP110	9.47064e-05	-0.553719	0.155	0.291	1	4
ADAR	0.000212878	-0.555805	0.155	0.283	1	4
SHOC2	0.000237693	-0.55874	0.168	0.296	1	4
FYB1	2.65472e-07	-0.571471	0.505	0.689	0.00448913	4
BAZ1A	0.00157241	-0.573097	0.155	0.259	1	4
ASAP1	0.000112975	-0.594768	0.136	0.265	1	4
RNASET2	5.2681e-05	-0.595982	0.191	0.338	0.890835	4
IFNAR1	0.000656204	-0.600238	0.15	0.257	1	4
IFRD1	0.000106849	-0.615156	0.227	0.374	1	4
ERGIC1	0.000153664	-0.615693	0.136	0.259	1	4
LYN	2.52636e-08	-0.616121	0.441	0.648	0.000427207	4
NCOA1	0.00041448	-0.633234	0.145	0.256	1	4
STAT3	0.000124832	-0.63457	0.132	0.253	1	4
FCGR2A	1.0084e-08	-0.644876	0.345	0.562	0.00017052	4
LITAF	7.21817e-16	-0.649111	0.686	0.883	1.22059e-11	4
COTL1	1.32365e-09	-0.651804	0.377	0.616	2.23829e-05	4
RAB31	2.06529e-05	-0.662082	0.141	0.286	0.349241	4
FAM129A	3.26029e-09	-0.709101	0.395	0.621	5.51314e-05	4
ARID4B	4.06625e-06	-0.715957	0.118	0.268	0.0687604	4
ADGRG3	6.16894e-06	-0.720051	0.109	0.254	0.104317	4
VAMP2	1.77857e-06	-0.72117	0.191	0.365	0.0300757	4
PYGL	8.52206e-07	-0.738761	0.114	0.273	0.0144108	4
CYTH4	3.70717e-06	-0.757021	0.164	0.32	0.0626883	4
HSP90AA1	5.66272e-06	-0.766848	0.209	0.371	0.0957567	4
KMT2C	3.24956e-05	-0.771182	0.123	0.253	0.549501	4
FFAR2	1.63952e-06	-0.772701	0.177	0.343	0.0277243	4
CFLAR	5.21128e-09	-0.786525	0.259	0.48	8.81228e-05	4
MIDN	3.24512e-10	-0.78933	0.355	0.59	5.4875e-06	4
CCNL1	6.10808e-11	-0.795467	0.527	0.706	1.03288e-06	4
TNFSF13B	1.56526e-06	-0.797671	0.15	0.308	0.0264685	4
CHD1	4.85989e-06	-0.819092	0.123	0.267	0.0821807	4
TNFSF10	9.20511e-06	-0.835757	0.145	0.288	0.155658	4
SERPINB1	1.8011e-07	-0.835788	0.186	0.37	0.00304567	4
CPD	1.1431e-06	-0.845512	0.132	0.292	0.0193299	4
ATP2B1	7.22263e-06	-0.900018	0.118	0.261	0.122135	4
ARHGAP26	4.90424e-06	-0.914824	0.173	0.33	0.0829307	4
PELI1	2.02568e-08	-0.998697	0.2	0.392	0.000342542	4
PDE4B	5.70179e-09	-1.01289	0.1	0.294	9.64172e-05	4
PLAUR	2.03087e-08	-1.02341	0.259	0.461	0.00034342	4
SLC25A37	2.16964e-24	-1.0866	0.555	0.806	3.66886e-20	4
HIF1A	1.96179e-12	-1.0896	0.205	0.466	3.31738e-08	4
PTP4A2	2.16534e-09	-1.09467	0.105	0.304	3.6616e-05	4
SOCS3	1.59504e-11	-1.1369	0.086	0.309	2.69721e-07	4
IRF1	1.77011e-12	-1.33838	0.195	0.439	2.99326e-08	4
NFKBIZ	6.56163e-19	-1.36479	0.241	0.564	1.10957e-14	4
IL1RN	2.17764e-10	-1.4346	0.091	0.294	3.68239e-06	4
NFKBIA	2.67809e-27	-1.48044	0.382	0.713	4.52866e-23	4
TNFAIP3	2.9479e-18	-1.8421	0.105	0.41	4.9849e-14	4
LTF	7.6636e-221	5.47051	0.373	0.006	1.29591e-216	5
LCN2	8.04312e-250	5.35746	0.381	0.004	1.36009e-245	5
RETN	1.72941e-255	4.84348	0.347	0.003	2.92442e-251	5
INPP5F	1.57896e-236	4.32425	0.297	0.001	2.67002e-232	5
CERS6	5.71952e-206	4.2304	0.331	0.004	9.67171e-202	5
CAMP	3.91608e-53	4.19339	0.347	0.043	6.6221e-49	5
HLA-DPB1	2.50729e-172	4.16258	0.347	0.008	4.23982e-168	5
WNT5B	2.43647e-262	4.12254	0.288	0	4.12006e-258	5
ALCAM	1.82527e-90	3.98434	0.271	0.013	3.08653e-86	5
RNF150	2.10497e-223	3.91472	0.254	0	3.55951e-219	5
UBE2E2	3.31544e-225	3.85777	0.271	0.001	5.60641e-221	5
CRISP3	5.43695e-206	3.68092	0.347	0.005	9.19388e-202	5
GRK3	6.87903e-120	3.58839	0.263	0.007	1.16324e-115	5
CAMK1D	5.96266e-27	3.44076	0.339	0.078	1.00829e-22	5
HLA-DPA1	2.11766e-133	3.41371	0.314	0.01	3.58096e-129	5
KIF2A	4.77266e-77	3.39373	0.322	0.024	8.07057e-73	5
MAN1A1	2.06849e-35	3.28429	0.297	0.047	3.49781e-31	5
HLA-DRA	6.26413e-49	3.24999	0.322	0.04	1.05927e-44	5
CD74	2.76512e-30	3.22707	0.381	0.088	4.67582e-26	5
RABGAP1L	2.19572e-29	3.09068	0.331	0.069	3.71296e-25	5
CD24	4.65075e-211	3.05158	0.314	0.003	7.86441e-207	5
RPS12	3.48764e-54	3.01667	0.729	0.215	5.8976e-50	5
RPL10	3.2701e-47	3.00188	0.729	0.245	5.52974e-43	5
GSTP1	2.83464e-90	2.92809	0.288	0.015	4.79337e-86	5
RPL21	3.94832e-60	2.91468	0.72	0.185	6.67662e-56	5
RPL26	2.06818e-56	2.86318	0.517	0.091	3.4973e-52	5
MMP8	1.39011e-203	2.84008	0.254	0.001	2.35068e-199	5
PGLYRP1	2.31747e-20	2.81311	0.339	0.097	3.91885e-16	5
RPL35A	7.93926e-58	2.77002	0.593	0.119	1.34253e-53	5
RPS8	5.18955e-63	2.76109	0.61	0.112	8.77553e-59	5
CEACAM8	4.8803e-240	2.75043	0.314	0.002	8.25259e-236	5
EEF1A1	2.31174e-47	2.73198	0.771	0.281	3.90915e-43	5
RPL15	1.42435e-49	2.71792	0.492	0.092	2.40858e-45	5
RPL12	1.89225e-62	2.70619	0.517	0.082	3.1998e-58	5
RPS28	3.59352e-45	2.70307	0.72	0.244	6.07664e-41	5
RPL36	1.51366e-53	2.65526	0.585	0.123	2.5596e-49	5
RPS27A	5.88105e-39	2.62556	0.72	0.28	9.94486e-35	5
RPLP1	2.47864e-45	2.60432	0.805	0.354	4.19139e-41	5
VOPP1	1.05361e-25	2.59741	0.28	0.054	1.78166e-21	5
RPS29	1.20247e-49	2.58481	0.585	0.131	2.03338e-45	5
ANXA1	1.80669e-66	2.56318	0.364	0.036	3.05511e-62	5
ID2	2.07752e-18	2.5571	0.288	0.077	3.51309e-14	5
RPS23	7.41575e-51	2.54165	0.593	0.13	1.254e-46	5
RPL13	1.08554e-31	2.53524	0.619	0.239	1.83565e-27	5
LGALS1	8.92665e-27	2.5206	0.288	0.056	1.5095e-22	5
RPL6	1.63101e-44	2.51426	0.458	0.086	2.75803e-40	5
ARID1B	1.00051e-31	2.50499	0.28	0.044	1.69186e-27	5
RPSA	1.59235e-46	2.48711	0.356	0.05	2.69266e-42	5
FNBP1	8.04634e-15	2.46892	0.364	0.133	1.36064e-10	5
S100A10	1.57705e-40	2.45968	0.271	0.033	2.6668e-36	5
NAP1L1	9.44252e-45	2.44457	0.271	0.029	1.59673e-40	5
RPS27	2.56789e-29	2.41828	0.729	0.375	4.3423e-25	5
RPS7	5.67834e-42	2.38756	0.534	0.124	9.60208e-38	5
RPL7	6.29841e-50	2.38072	0.508	0.094	1.06506e-45	5
CYBB	2.35106e-29	2.37453	0.331	0.066	3.97564e-25	5
RPS21	3.72597e-38	2.36101	0.458	0.1	6.30061e-34	5
RPS4X	6.02574e-31	2.35263	0.39	0.085	1.01895e-26	5
RPLP2	1.08045e-38	2.34246	0.593	0.163	1.82704e-34	5
RPS24	1.57588e-36	2.34153	0.653	0.226	2.66481e-32	5
RPL22	7.35706e-68	2.32729	0.347	0.031	1.24408e-63	5
RPL18A	1.69824e-40	2.29402	0.602	0.167	2.87172e-36	5
RPS6	2.00873e-37	2.28817	0.593	0.172	3.39676e-33	5
RPS3A	6.10585e-22	2.28376	0.559	0.237	1.0325e-17	5
UGCG	8.25628e-45	2.28203	0.288	0.033	1.39614e-40	5
RPLP0	1.25181e-40	2.28055	0.28	0.034	2.11681e-36	5
RPS20	1.76671e-44	2.26604	0.398	0.064	2.9875e-40	5
RACK1	5.03514e-42	2.25733	0.381	0.062	8.51442e-38	5
RPL35	1.0056e-44	2.24644	0.466	0.089	1.70047e-40	5
LYZ	1.73487e-14	2.24244	0.703	0.542	2.93366e-10	5
RPS13	1.80941e-28	2.23635	0.492	0.15	3.05972e-24	5
RPL11	2.24465e-33	2.2225	0.602	0.195	3.79571e-29	5
RPS15A	4.50323e-28	2.2163	0.61	0.255	7.61496e-24	5
RPL37A	1.18567e-38	2.21258	0.475	0.103	2.00497e-34	5
RPS2	3.4814e-33	2.20555	0.551	0.163	5.88704e-29	5
STOM	1.08238e-64	2.20496	0.314	0.027	1.8303e-60	5
RPL9	1.99419e-31	2.17153	0.636	0.23	3.37217e-27	5
RPS19	1.16353e-25	2.13798	0.517	0.177	1.96753e-21	5
RPL39	8.80615e-29	2.13501	0.737	0.44	1.48912e-24	5
RPL7A	5.51731e-28	2.12961	0.381	0.089	9.32976e-24	5
MT-CO1	2.3294e-26	2.11958	0.754	0.451	3.93902e-22	5
RPL19	4.01386e-21	2.10913	0.398	0.124	6.78745e-17	5
RPL5	7.32676e-33	2.1033	0.314	0.052	1.23895e-28	5
RPL3	1.03532e-23	2.09691	0.407	0.115	1.75073e-19	5
RPL23A	2.19818e-38	2.08947	0.339	0.054	3.71712e-34	5
RPS6KA3	3.15925e-09	2.08776	0.297	0.127	5.34229e-05	5
RPL18	3.54414e-30	2.07402	0.449	0.117	5.99314e-26	5
RPL24	9.91499e-36	2.06281	0.424	0.087	1.67662e-31	5
RPS10	4.02817e-26	2.05828	0.271	0.049	6.81163e-22	5
RPS18	2.36331e-19	2.05051	0.449	0.164	3.99635e-15	5
MTRNR2L12	0.000424873	2.04911	0.636	0.602	1	5
RPL10A	1.48679e-41	2.04085	0.356	0.054	2.51416e-37	5
RPL8	4.99763e-31	2.02173	0.492	0.129	8.45098e-27	5
CPNE3	1.12305e-25	2.0164	0.305	0.063	1.89909e-21	5
RPL13A	1.5108e-23	2.00007	0.449	0.135	2.55477e-19	5
HINT1	3.48599e-28	1.99938	0.263	0.043	5.89481e-24	5
RPL34	9.39718e-21	1.97847	0.695	0.394	1.58906e-16	5
RPL32	1.61082e-19	1.96981	0.542	0.237	2.72389e-15	5
COX7C	1.01094e-43	1.92733	0.322	0.042	1.7095e-39	5
AFF4	3.91852e-10	1.90251	0.263	0.097	6.62622e-06	5
TNFAIP8	2.70951e-35	1.89386	0.271	0.036	4.58179e-31	5
LTA4H	4.37858e-37	1.88327	0.254	0.031	7.40419e-33	5
RPS5	9.34627e-24	1.87903	0.322	0.074	1.58045e-19	5
RPL37	1.05485e-24	1.87355	0.669	0.296	1.78375e-20	5
RPL29	1.72019e-24	1.85965	0.483	0.152	2.90884e-20	5
RPS15	2.91164e-20	1.85637	0.525	0.217	4.92357e-16	5
RPL27	2.37751e-31	1.84323	0.424	0.097	4.02036e-27	5
RPS14	1.55897e-23	1.82052	0.61	0.265	2.63621e-19	5
RPS16	2.25761e-15	1.80204	0.364	0.123	3.81761e-11	5
EEF1B2	1.05821e-19	1.80072	0.254	0.055	1.78943e-15	5
PTMA	4.01759e-15	1.77897	0.466	0.202	6.79375e-11	5
NKG7	1.87269e-32	1.72936	0.263	0.037	3.16672e-28	5
MBNL1	4.48182e-10	1.72741	0.492	0.265	7.57876e-06	5
RPS25	1.39405e-16	1.70881	0.39	0.13	2.35733e-12	5
VIM	4.94579e-25	1.69077	0.763	0.411	8.36333e-21	5
KPNA4	4.22055e-07	1.6891	0.288	0.132	0.00713695	5
ACTG1	8.21744e-27	1.67266	0.814	0.458	1.38957e-22	5
TMSB10	2.04689e-15	1.67245	0.669	0.414	3.46129e-11	5
RPS3	1.96862e-17	1.62405	0.424	0.152	3.32893e-13	5
HNRNPH1	2.84244e-13	1.58479	0.305	0.099	4.80656e-09	5
RPL14	5.33917e-12	1.5801	0.322	0.121	9.02853e-08	5
TANK	5.1636e-05	1.57339	0.271	0.15	0.873165	5
RPL28	5.02799e-17	1.57069	0.746	0.505	8.50233e-13	5
RPL30	1.63749e-12	1.55595	0.593	0.367	2.76899e-08	5
RPL23	2.24566e-14	1.55265	0.356	0.126	3.79742e-10	5
RPL38	1.10689e-16	1.54603	0.39	0.129	1.87175e-12	5
NACA	3.09914e-15	1.52922	0.415	0.154	5.24064e-11	5
FAM107B	1.10148e-18	1.50911	0.415	0.127	1.8626e-14	5
MTRNR2L10	7.65247e-07	1.48951	0.314	0.153	0.0129403	5
MT-ND3	9.91082e-17	1.48079	0.763	0.567	1.67592e-12	5
ATP2B1	0.000951096	1.47926	0.347	0.251	1	5
RPL31	2.52847e-33	1.43335	0.254	0.033	4.27565e-29	5
HMGN2	4.70627e-11	1.43183	0.331	0.125	7.9583e-07	5
RBM3	1.03411e-11	1.42749	0.271	0.086	1.74868e-07	5
RAB10	7.09302e-08	1.40988	0.254	0.101	0.00119943	5
GSN	4.65962e-10	1.39372	0.254	0.089	7.87942e-06	5
MT-CO3	8.20324e-13	1.39296	0.712	0.621	1.38717e-08	5
RPL27A	3.64112e-12	1.39105	0.39	0.157	6.15713e-08	5
EIF4B	6.28637e-20	1.37315	0.254	0.053	1.06302e-15	5
MT-CO2	1.50679e-18	1.37078	0.831	0.65	2.54799e-14	5
MTRNR2L8	0.00644371	1.35717	0.458	0.367	1	5
RPL41	3.30182e-16	1.34741	0.814	0.597	5.58338e-12	5
GNAQ	0.00328834	1.28419	0.381	0.278	1	5
IRF2BP2	3.44005e-14	1.28346	0.297	0.088	5.81713e-10	5
RPS11	5.39733e-09	1.27785	0.475	0.256	9.12688e-05	5
CD164	6.82952e-12	1.26296	0.297	0.101	1.15487e-07	5
ANKRD12	0.007559	1.26187	0.297	0.206	1	5
CAST	5.93629e-06	1.25843	0.263	0.122	0.100383	5
RAP1B	1.23564e-07	1.19652	0.339	0.154	0.00208947	5
EMB	1.05487e-09	1.16058	0.339	0.143	1.78378e-05	5
RPS26	4.66972e-05	1.15335	0.356	0.228	0.78965	5
SFPQ	7.90611e-10	1.15182	0.263	0.092	1.33692e-05	5
CHCHD2	0.000602316	1.06728	0.254	0.142	1	5
S100A8	0.0094073	1.0602	0.559	0.984	1	5
TOMM7	1.04804e-13	1.04338	0.314	0.097	1.77224e-09	5
ANXA3	1.64951e-06	1.03945	0.263	0.121	0.0278932	5
ATRX	0.00035601	1.03498	0.28	0.158	1	5
COX4I1	4.91352e-11	1.01959	0.339	0.126	8.30877e-07	5
MT-ATP6	2.63856e-05	1.0121	0.695	0.661	0.446181	5
FCN1	1.7487e-05	1.00941	0.271	0.14	0.295705	5
TSPO	2.47967e-05	0.984901	0.407	0.258	0.419312	5
MT-ND5	8.30323e-06	0.966586	0.322	0.169	0.140408	5
TPT1	6.83461e-10	0.945365	0.746	0.764	1.15573e-05	5
HMGN1	2.42089e-15	0.882481	0.254	0.062	4.09372e-11	5
UBA52	0.0027374	0.793217	0.542	0.482	1	5
CTSD	4.667e-05	0.690376	0.314	0.17	0.789189	5
MT-ND4L	3.43906e-06	0.666407	0.254	0.109	0.0581545	5
HMGB2	7.86453e-05	0.660441	0.297	0.157	1	5
CD44	0.000303636	0.658623	0.373	0.223	1	5
MT-ND4	0.000352338	0.621622	0.695	0.591	1	5
HNRNPA2B1	0.00133004	0.593958	0.466	0.314	1	5
PFN1	0.00192269	0.57956	0.602	0.536	1	5
ATP5MG	0.00220002	0.493393	0.297	0.178	1	5
TMSB4X	1.74816e-08	0.485872	0.958	0.969	0.000295614	5
S100A9	0.000496397	0.402959	0.576	0.992	1	5
SUMO2	0.00121048	0.390559	0.288	0.161	1	5
EIF1	0.00100831	-0.279192	0.729	0.849	1	5
PPP1CB	0.00594756	-0.318555	0.195	0.295	1	5
MARCKS	0.00750534	-0.351107	0.364	0.523	1	5
TYMP	0.00735816	-0.44582	0.22	0.333	1	5
PAK2	0.000221353	-0.455894	0.22	0.362	1	5
CYBA	0.000887055	-0.462609	0.492	0.624	1	5
LSP1	8.77506e-05	-0.476166	0.424	0.579	1	5
RAP1A	0.00104835	-0.488843	0.144	0.273	1	5
GRB2	0.00290611	-0.534567	0.153	0.262	1	5
YPEL5	1.28396e-05	-0.537955	0.28	0.454	0.217118	5
CLIC1	0.00715233	-0.543441	0.195	0.291	1	5
CAP1	0.000780387	-0.551439	0.432	0.559	1	5
FAM49B	0.000125085	-0.584057	0.364	0.502	1	5
TPM3	1.08615e-05	-0.597934	0.458	0.644	0.183667	5
ZYX	0.00455252	-0.634517	0.144	0.252	1	5
CD55	5.39521e-05	-0.650674	0.263	0.42	0.912329	5
DDX5	5.14593e-05	-0.651537	0.5	0.655	0.870177	5
ACTR3	0.00185104	-0.652483	0.381	0.507	1	5
ARPC3	0.000185508	-0.672329	0.331	0.482	1	5
RICTOR	0.00605774	-0.689714	0.178	0.278	1	5
FAM129A	4.55498e-10	-0.714161	0.305	0.618	7.70247e-06	5
OSBPL8	2.67365e-07	-0.723096	0.186	0.412	0.00452113	5
CIR1	0.000473483	-0.730469	0.136	0.279	1	5
WIPF1	1.94417e-06	-0.73248	0.263	0.462	0.0328759	5
PCBP1	0.000657581	-0.743383	0.305	0.425	1	5
EIF5	0.00422519	-0.753454	0.22	0.323	1	5
LCP1	2.06526e-11	-0.75413	0.585	0.836	3.49235e-07	5
CCNI	0.00230711	-0.765257	0.339	0.44	1	5
CAPZA2	0.00992312	-0.771431	0.169	0.262	1	5
WAS	2.31846e-05	-0.78638	0.127	0.295	0.392051	5
BRI3	0.000230904	-0.80219	0.254	0.393	1	5
SSH2	0.000219075	-0.804825	0.11	0.253	1	5
TAGLN2	7.6207e-06	-0.807557	0.271	0.454	0.128866	5
ARID4B	0.00244486	-0.807685	0.153	0.264	1	5
PREX1	0.00201044	-0.821506	0.153	0.273	1	5
ABHD5	0.00252336	-0.824743	0.136	0.25	1	5
ALOX5AP	0.000130668	-0.826994	0.331	0.497	1	5
HNRNPK	0.00383718	-0.835174	0.28	0.371	1	5
ELF1	0.00128363	-0.838891	0.161	0.286	1	5
RHOA	0.000361309	-0.846686	0.322	0.451	1	5
NCF4	0.000554407	-0.851402	0.144	0.286	1	5
OGA	0.00952922	-0.859805	0.178	0.262	1	5
CD37	0.000169041	-0.878017	0.237	0.367	1	5
SHOC2	0.00142404	-0.879944	0.169	0.293	1	5
PICALM	2.22759e-05	-0.882502	0.203	0.372	0.376685	5
LYN	9.13372e-11	-0.88941	0.331	0.646	1.54451e-06	5
ARHGDIB	1.28351e-05	-0.897556	0.356	0.511	0.217042	5
MAP1LC3B	2.56668e-05	-0.899793	0.161	0.327	0.434026	5
MTPN	0.00514847	-0.907044	0.169	0.264	1	5
PTEN	2.63308e-07	-0.911118	0.297	0.518	0.00445254	5
ACAP2	4.41841e-05	-0.912469	0.229	0.395	0.747154	5
C4orf3	0.000109318	-0.913387	0.195	0.346	1	5
LRRFIP1	1.77141e-06	-0.923486	0.288	0.473	0.0299546	5
GNB2	2.47472e-05	-0.923795	0.169	0.337	0.418476	5
RAC2	4.87813e-05	-0.937597	0.229	0.399	0.824892	5
RTN3	1.18061e-05	-0.94415	0.314	0.475	0.199641	5
TAPBP	0.00057989	-0.949768	0.178	0.312	1	5
S100A6	3.59838e-12	-0.950618	0.559	0.825	6.08485e-08	5
HCK	5.56826e-05	-0.953884	0.136	0.299	0.941593	5
TALDO1	1.83973e-05	-0.956355	0.263	0.439	0.311098	5
RASSF3	4.34884e-05	-0.965586	0.085	0.25	0.735389	5
OAZ1	7.86901e-13	-0.973615	0.492	0.752	1.33065e-08	5
SRSF5	1.04322e-06	-0.982929	0.288	0.481	0.0176408	5
ARHGAP26	2.32598e-05	-0.989679	0.144	0.327	0.393324	5
FMNL1	8.45383e-05	-1.00271	0.144	0.302	1	5
CAPZA1	1.14685e-05	-1.01159	0.212	0.376	0.193932	5
IVNS1ABP	4.37518e-05	-1.02145	0.28	0.432	0.739843	5
LAMP2	0.000594174	-1.02669	0.195	0.319	1	5
CNN2	0.00013619	-1.03951	0.212	0.354	1	5
HLA-A	4.02156e-15	-1.0403	0.534	0.788	6.80047e-11	5
BASP1	6.18138e-15	-1.05191	0.483	0.76	1.04527e-10	5
FCER1G	0.000553219	-1.05913	0.254	0.373	1	5
ADGRE5	2.1618e-05	-1.06006	0.161	0.337	0.365561	5
PSAP	0.000447949	-1.06125	0.144	0.274	1	5
ERGIC1	8.86268e-05	-1.07105	0.11	0.257	1	5
STAT3	0.000220362	-1.07238	0.11	0.251	1	5
FCAR	0.000260994	-1.07354	0.161	0.303	1	5
SF1	0.00354289	-1.09958	0.195	0.285	1	5
JAK1	6.24004e-05	-1.10913	0.22	0.374	1	5
IRS2	1.40928e-05	-1.11011	0.153	0.323	0.23831	5
OGFRL1	4.51478e-05	-1.11583	0.178	0.336	0.76345	5
GPSM3	9.0631e-07	-1.12511	0.305	0.481	0.0153257	5
MEGF9	4.67011e-06	-1.12539	0.195	0.391	0.0789716	5
IGF2R	2.85869e-06	-1.13433	0.144	0.344	0.0483405	5
ATP6V0B	4.18376e-06	-1.13825	0.271	0.449	0.0707473	5
SKAP2	5.76139e-06	-1.13958	0.161	0.356	0.0974251	5
TYROBP	2.38556e-14	-1.16322	0.441	0.726	4.03397e-10	5
CHD1	1.63345e-05	-1.17198	0.093	0.265	0.276216	5
GCA	4.81099e-16	-1.17292	0.39	0.768	8.13538e-12	5
C16orf72	4.30131e-05	-1.17446	0.186	0.336	0.727351	5
CFLAR	8.25801e-07	-1.19493	0.305	0.473	0.0139643	5
PHC2	4.95596e-06	-1.19751	0.068	0.259	0.0838052	5
COTL1	4.00752e-12	-1.20561	0.322	0.612	6.77672e-08	5
ICAM3	2.52231e-05	-1.21156	0.161	0.326	0.426523	5
CDKN2D	4.42704e-06	-1.21376	0.169	0.353	0.0748612	5
MSL1	7.75827e-05	-1.22145	0.144	0.294	1	5
PNRC1	2.62243e-22	-1.22197	0.559	0.867	4.43453e-18	5
ANXA11	9.39608e-05	-1.22703	0.144	0.288	1	5
CTBS	0.000501786	-1.2334	0.127	0.251	1	5
EFHD2	1.18525e-09	-1.23526	0.237	0.494	2.00426e-05	5
UBALD2	4.81616e-06	-1.23736	0.068	0.253	0.0814413	5
HSD17B11	4.43081e-05	-1.23973	0.11	0.269	0.74925	5
PLXNC1	3.41545e-07	-1.24507	0.161	0.374	0.00577553	5
PRR13	1.10735e-06	-1.25008	0.229	0.42	0.0187253	5
STK17B	9.523e-10	-1.25424	0.237	0.494	1.61034e-05	5
HIF1A	2.66259e-07	-1.26725	0.254	0.458	0.00450245	5
HLA-B	2.51497e-29	-1.27409	0.695	0.942	4.25282e-25	5
JPT1	4.90805e-06	-1.28102	0.093	0.271	0.0829951	5
ACTN1	1.78809e-06	-1.29385	0.136	0.333	0.0302366	5
GNAI2	1.0045e-10	-1.30783	0.263	0.541	1.69862e-06	5
ARRB2	2.23572e-07	-1.30996	0.186	0.399	0.00378061	5
FKBP8	5.11729e-06	-1.31106	0.11	0.291	0.0865334	5
PJA2	1.22241e-05	-1.31506	0.11	0.282	0.206709	5
PRKAR1A	6.74612e-05	-1.31783	0.136	0.282	1	5
TMBIM6	6.38149e-06	-1.32454	0.186	0.354	0.107911	5
STX3	3.01265e-05	-1.33027	0.127	0.286	0.50944	5
RHOG	1.77142e-06	-1.33414	0.212	0.391	0.0299547	5
CKLF	1.83301e-06	-1.33649	0.127	0.324	0.0309961	5
IQGAP1	7.58717e-12	-1.33861	0.314	0.596	1.28299e-07	5
PRKCB	8.11416e-06	-1.34341	0.093	0.272	0.13721	5
GNAI3	1.12248e-05	-1.34475	0.127	0.301	0.189812	5
TNFRSF1B	1.46076e-05	-1.35605	0.144	0.308	0.247014	5
TNFAIP3	7.17876e-07	-1.35729	0.195	0.4	0.0121393	5
SERINC1	1.7209e-05	-1.36229	0.093	0.258	0.291004	5
CCNL1	1.32003e-14	-1.36283	0.398	0.705	2.23217e-10	5
TRIB1	8.43366e-10	-1.37711	0.212	0.476	1.42613e-05	5
CXCR4	1.74202e-05	-1.37802	0.322	0.456	0.294575	5
KDM6B	1.48802e-06	-1.38901	0.119	0.319	0.0251624	5
GMFG	1.35461e-12	-1.39856	0.314	0.604	2.29064e-08	5
SH3BGRL3	2.49182e-17	-1.40106	0.364	0.723	4.21366e-13	5
LAMTOR4	1.2828e-06	-1.41961	0.212	0.398	0.0216921	5
MSN	2.82497e-08	-1.42836	0.186	0.398	0.000477702	5
HCLS1	1.51995e-08	-1.43684	0.203	0.437	0.000257024	5
SNX10	2.21777e-06	-1.4377	0.161	0.343	0.0375025	5
BCL6	2.63141e-06	-1.44107	0.093	0.285	0.0444972	5
ADAR	5.76466e-06	-1.44656	0.102	0.281	0.0974804	5
NCF1	7.54606e-14	-1.45141	0.364	0.663	1.27604e-09	5
TAF7	3.2768e-05	-1.45447	0.119	0.274	0.554107	5
TSC22D3	3.99015e-07	-1.45641	0.212	0.413	0.00674734	5
CD46	1.01459e-08	-1.47159	0.144	0.396	0.000171567	5
UBE2D3	3.69466e-13	-1.48015	0.28	0.59	6.24768e-09	5
MAP3K2	2.65708e-06	-1.48409	0.119	0.304	0.0449312	5
DOCK5	1.31834e-05	-1.48875	0.102	0.266	0.222932	5
SP110	1.58361e-06	-1.49427	0.093	0.29	0.0267788	5
LTB	3.22085e-07	-1.4997	0.119	0.329	0.00544645	5
VASP	6.54574e-12	-1.50155	0.28	0.55	1.10689e-07	5
TET2	2.98165e-06	-1.50605	0.127	0.312	0.0504197	5
CSF2RB	1.69487e-07	-1.51096	0.144	0.353	0.00286603	5
RNF13	1.59182e-05	-1.51111	0.093	0.256	0.269176	5
PNPLA8	2.21404e-06	-1.51945	0.068	0.251	0.0374394	5
NUMB	1.16457e-07	-1.52586	0.093	0.317	0.00196929	5
ADGRG3	2.3479e-06	-1.52635	0.068	0.252	0.039703	5
UBE2B	1.88537e-12	-1.52732	0.212	0.518	3.18816e-08	5
ZFP36	8.02778e-14	-1.5289	0.288	0.604	1.3575e-09	5
FYB1	1.35332e-16	-1.52949	0.373	0.688	2.28847e-12	5
B2M	1.05834e-40	-1.53804	0.78	0.989	1.78966e-36	5
MYO1F	1.16692e-10	-1.53987	0.169	0.452	1.97326e-06	5
DDX3X	1.23734e-10	-1.55149	0.339	0.563	2.09235e-06	5
DAZAP2	2.28026e-12	-1.55361	0.263	0.551	3.85591e-08	5
TUT7	6.1041e-06	-1.55622	0.076	0.251	0.10322	5
NCOA4	5.95086e-07	-1.55984	0.144	0.337	0.0100629	5
CEBPD	3.14348e-07	-1.57409	0.136	0.343	0.00531562	5
SEC14L1	4.5508e-11	-1.57897	0.161	0.469	7.69541e-07	5
SLC2A3	2.0852e-10	-1.58141	0.28	0.523	3.52607e-06	5
FBXL5	2.53333e-08	-1.58363	0.119	0.361	0.000428387	5
UBE2R2	1.78536e-07	-1.58685	0.136	0.347	0.00301904	5
CARD16	2.45304e-06	-1.59581	0.076	0.254	0.0414809	5
PLEK	1.89535e-14	-1.59594	0.254	0.586	3.20504e-10	5
IGSF6	2.08572e-06	-1.61254	0.102	0.285	0.0352695	5
TNFAIP2	1.84132e-05	-1.62126	0.093	0.251	0.311367	5
IER2	9.39326e-14	-1.62992	0.475	0.716	1.5884e-09	5
MNDA	3.29042e-36	-1.63323	0.525	0.956	5.5641e-32	5
PDE4B	8.19851e-08	-1.6349	0.068	0.29	0.00138637	5
BOD1L1	8.62684e-08	-1.6421	0.136	0.351	0.0014588	5
ASAH1	3.406e-08	-1.64274	0.127	0.354	0.000575955	5
LILRB3	4.01799e-07	-1.64546	0.076	0.281	0.00679442	5
SPI1	3.76459e-14	-1.65889	0.212	0.548	6.36592e-10	5
PPP1R15A	3.39102e-11	-1.67127	0.195	0.49	5.73421e-07	5
NFIL3	5.54572e-08	-1.67712	0.102	0.324	0.000937781	5
IFNAR1	8.73671e-06	-1.67958	0.093	0.256	0.147738	5
VSIR	3.3421e-13	-1.69533	0.169	0.497	5.65149e-09	5
RGS18	9.38222e-07	-1.69887	0.068	0.259	0.0158653	5
CSRNP1	3.07359e-07	-1.70148	0.051	0.252	0.00519744	5
SDCBP	8.82304e-19	-1.70818	0.263	0.633	1.49198e-14	5
NABP1	4.82179e-13	-1.71444	0.178	0.518	8.15365e-09	5
VAMP2	8.46063e-09	-1.71461	0.127	0.363	0.000143069	5
MCL1	1.63856e-22	-1.72577	0.297	0.728	2.77081e-18	5
PTPRE	3.90891e-10	-1.7367	0.169	0.427	6.60997e-06	5
RNASET2	1.73975e-08	-1.73961	0.102	0.337	0.000294192	5
NCF2	6.64932e-12	-1.74945	0.212	0.491	1.1244e-07	5
TXNIP	4.30795e-17	-1.75339	0.263	0.65	7.28475e-13	5
TNFSF10	8.72996e-08	-1.75893	0.068	0.287	0.00147624	5
NOP10	3.50478e-08	-1.76158	0.076	0.304	0.000592659	5
HIST1H2AC	1.43601e-07	-1.77292	0.042	0.252	0.00242829	5
HLA-C	5.90882e-34	-1.77335	0.508	0.888	9.99182e-30	5
CLEC2B	6.29465e-08	-1.77616	0.085	0.307	0.00106443	5
CTSS	4.68018e-25	-1.7787	0.347	0.76	7.91418e-21	5
PECAM1	1.21794e-06	-1.79174	0.068	0.251	0.0205954	5
CPD	6.58607e-09	-1.79467	0.042	0.291	0.00011137	5
UBE2D1	9.73814e-08	-1.81301	0.085	0.296	0.00164672	5
LAPTM5	2.44674e-22	-1.8271	0.271	0.708	4.13744e-18	5
SMCHD1	2.23072e-30	-1.83288	0.322	0.832	3.77214e-26	5
LST1	1.61263e-26	-1.83341	0.364	0.794	2.72695e-22	5
H3F3A	7.42926e-48	-1.85617	0.653	0.964	1.25629e-43	5
GPR65	1.21392e-07	-1.86594	0.085	0.295	0.00205274	5
CDC42EP3	6.71019e-07	-1.87853	0.085	0.275	0.0113469	5
LY96	1.08226e-08	-1.88105	0.076	0.312	0.000183009	5
TLR2	8.40747e-09	-1.88528	0.034	0.272	0.00014217	5
MX2	8.62463e-09	-1.88883	0.059	0.299	0.000145843	5
ABTB1	1.66958e-13	-1.89156	0.136	0.47	2.82326e-09	5
PTPRC	9.32089e-32	-1.90084	0.407	0.851	1.57616e-27	5
SMAP2	5.96946e-15	-1.90248	0.195	0.546	1.00944e-10	5
IFRD1	1.50245e-09	-1.90498	0.119	0.373	2.54064e-05	5
MXD1	6.07526e-13	-1.91547	0.144	0.471	1.02733e-08	5
ACSL1	1.25994e-16	-1.9506	0.161	0.546	2.13056e-12	5
EVI2B	3.56594e-23	-1.96491	0.229	0.68	6.03001e-19	5
GBP2	7.62379e-09	-1.96803	0.034	0.274	0.000128918	5
CPPED1	8.59626e-12	-1.97128	0.119	0.419	1.45363e-07	5
HLA-E	4.76673e-29	-1.97132	0.373	0.801	8.06054e-25	5
CD53	2.51478e-09	-1.98436	0.085	0.329	4.2525e-05	5
H3F3B	1.41896e-44	-1.9876	0.585	0.953	2.39947e-40	5
BTG2	3.17252e-14	-1.98794	0.169	0.513	5.36472e-10	5
KLF2	9.48339e-18	-2.00291	0.229	0.617	1.60364e-13	5
JAML	1.40511e-12	-2.01726	0.119	0.431	2.37604e-08	5
TLE3	2.57913e-11	-2.01922	0.051	0.349	4.3613e-07	5
ANP32A	7.68441e-24	-2.02162	0.305	0.716	1.29943e-19	5
SRGN	3.07004e-56	-2.02967	0.492	0.987	5.19143e-52	5
TMEM154	2.01151e-17	-2.03093	0.136	0.534	3.40146e-13	5
PPP1R18	6.36229e-10	-2.03819	0.093	0.349	1.07586e-05	5
ZFP36L1	1.69775e-23	-2.04247	0.237	0.706	2.87089e-19	5
RIPOR2	1.00863e-21	-2.04454	0.229	0.645	1.70559e-17	5
SOCS3	8.2287e-09	-2.04676	0.068	0.304	0.000139147	5
SORL1	5.48465e-16	-2.05255	0.203	0.544	9.27455e-12	5
NFKBIZ	3.60169e-16	-2.07171	0.195	0.557	6.09045e-12	5
C5AR1	1.22046e-15	-2.07361	0.161	0.52	2.0638e-11	5
IL1R2	2.59713e-09	-2.07384	0.017	0.264	4.39175e-05	5
YPEL3	5.45986e-14	-2.07479	0.119	0.459	9.23262e-10	5
RNF149	1.58834e-22	-2.08286	0.212	0.654	2.68588e-18	5
ITGAX	1.9959e-09	-2.10436	0.025	0.27	3.37507e-05	5
MIDN	1.7395e-19	-2.10613	0.169	0.589	2.9415e-15	5
FOS	2.66904e-32	-2.12669	0.449	0.872	4.51335e-28	5
SLC11A1	4.83118e-11	-2.13577	0.085	0.371	8.16953e-07	5
TUBA1A	2.29745e-20	-2.14538	0.254	0.639	3.88498e-16	5
RESF1	4.48684e-15	-2.14705	0.144	0.498	7.58724e-11	5
CREB5	1.28184e-08	-2.15573	0.059	0.29	0.000216759	5
VMP1	3.56473e-19	-2.16288	0.136	0.561	6.02796e-15	5
FGL2	2.49341e-11	-2.18204	0.042	0.338	4.21636e-07	5
VNN2	6.61008e-18	-2.19338	0.11	0.531	1.11776e-13	5
XPO6	1.34046e-11	-2.20903	0.059	0.358	2.26671e-07	5
FPR2	5.99263e-10	-2.20975	0.042	0.298	1.01335e-05	5
S100A4	4.84594e-25	-2.21095	0.263	0.709	8.19449e-21	5
STEAP4	4.68697e-12	-2.26072	0.059	0.367	7.92566e-08	5
AIF1	6.42413e-16	-2.26839	0.161	0.522	1.08632e-11	5
DUSP1	2.50728e-48	-2.27628	0.475	0.96	4.23981e-44	5
CLEC7A	1.42137e-14	-2.28547	0.119	0.465	2.40354e-10	5
MBOAT7	3.62654e-12	-2.28697	0.059	0.363	6.13249e-08	5
ITM2B	1.45201e-42	-2.28698	0.347	0.897	2.45535e-38	5
FTL	1.11367e-57	-2.31023	0.703	0.982	1.88321e-53	5
USP15	2.23152e-14	-2.31065	0.119	0.453	3.7735e-10	5
SERPINA1	1.06689e-15	-2.34897	0.093	0.455	1.80411e-11	5
CFD	3.29129e-14	-2.36246	0.093	0.432	5.56558e-10	5
CYTH4	1.54948e-11	-2.38195	0.025	0.32	2.62018e-07	5
IRF1	1.79006e-11	-2.39362	0.144	0.434	3.02699e-07	5
R3HDM4	9.04299e-15	-2.41302	0.102	0.443	1.52917e-10	5
S100A11	5.15082e-41	-2.43662	0.39	0.875	8.71004e-37	5
PHACTR1	1.72128e-16	-2.49025	0.102	0.493	2.91069e-12	5
FCGR2A	7.06992e-22	-2.50554	0.093	0.564	1.19552e-17	5
JUNB	4.14011e-43	-2.52284	0.339	0.882	7.00093e-39	5
FFAR2	6.35865e-12	-2.52291	0.042	0.343	1.07525e-07	5
SELL	3.08488e-21	-2.5301	0.119	0.561	5.21653e-17	5
IL1RN	5.48463e-10	-2.53668	0.034	0.291	9.27451e-06	5
MME	4.5715e-18	-2.53885	0.076	0.491	7.73041e-14	5
GLUL	1.39222e-27	-2.54148	0.161	0.675	2.35425e-23	5
FPR1	2.72675e-29	-2.55357	0.161	0.692	4.61094e-25	5
PTGS2	2.65535e-22	-2.59428	0.153	0.628	4.4902e-18	5
CEBPB	6.01731e-34	-2.60766	0.161	0.767	1.01753e-29	5
SOD2	7.93327e-46	-2.64065	0.254	0.908	1.34152e-41	5
BCL2A1	6.72005e-38	-2.70816	0.254	0.8	1.13636e-33	5
CSF3R	2.48338e-41	-2.71583	0.229	0.823	4.1994e-37	5
LITAF	5.0256e-47	-2.71817	0.263	0.89	8.4983e-43	5
NAMPT	8.89902e-66	-2.76546	0.5	0.999	1.50482e-61	5
CXCR2	1.2704e-26	-2.77985	0.093	0.624	2.14825e-22	5
TREM1	6.14851e-22	-2.80907	0.059	0.539	1.03971e-17	5
SAT1	3.64599e-52	-2.84233	0.449	0.948	6.16537e-48	5
PROK2	9.01017e-16	-2.89029	0.042	0.421	1.52362e-11	5
CXCL8	2.75366e-45	-2.8918	0.347	0.904	4.65645e-41	5
LRRK2	3.74842e-24	-2.89438	0.093	0.576	6.33857e-20	5
PLAUR	8.73208e-17	-2.90173	0.076	0.461	1.4766e-12	5
CMTM2	3.28604e-22	-2.93273	0.076	0.54	5.55669e-18	5
NFKBIA	1.24562e-28	-2.93348	0.229	0.709	2.10635e-24	5
FTH1	7.93669e-64	-2.95921	0.483	0.991	1.34209e-59	5
RGS2	1.07697e-44	-2.97658	0.212	0.858	1.82116e-40	5
SLC25A37	6.75341e-43	-3.0217	0.136	0.812	1.142e-38	5
AQP9	1.99508e-29	-3.03443	0.085	0.64	3.37368e-25	5
FCGR3B	2.83726e-51	-3.0369	0.195	0.893	4.79781e-47	5
IFITM2	4.39695e-66	-3.36284	0.373	0.98	7.43525e-62	5
G0S2	7.32916e-51	-3.46377	0.22	0.892	1.23936e-46	5

## Sheet: Table S8
Table S8: KEGG pathway analysis terms and genes used in Figure 2E for neutrophils in skin and blood of patients with GP.
Term	Overlap	P-value	Adjusted P-value	Genes
Cluster 0
Fc gamma R-mediated phagocytosis	3/97	0.00205778	0.0802534	NCF1;ACTR2;ACTR3
Apelin signaling pathway	1/137	0.300858	0.384085	KLF2
Apoptosis	1/142	0.309963	0.384085	FOS
Arachidonic acid metabolism	1/61	0.147049	0.384085	CYP4F3
B cell receptor signaling pathway	1/81	0.190476	0.384085	FOS
C-type lectin receptor signaling pathway	1/104	0.237739	0.384085	LSP1
Cellular senescence	1/156	0.334843	0.384085	ZFP36L1
Endocytosis	3/252	0.0277785	0.384085	CYTH4;ACTR2;ACTR3
Estrogen signaling pathway	1/137	0.300858	0.384085	FOS
FoxO signaling pathway	2/131	0.0456404	0.384085	SOD2;KLF2
Growth hormone synthesis, secretion and action	1/119	0.267094	0.384085	FOS
Hematopoietic cell lineage	1/99	0.2277	0.384085	CSF3R
IL-17 signaling pathway	1/94	0.217532	0.384085	FOS
Leukocyte transendothelial migration	1/114	0.257434	0.384085	NCF1
MAPK signaling pathway	2/294	0.177737	0.384085	FOS;DUSP1
NOD-like receptor signaling pathway	2/181	0.0805111	0.384085	TXNIP;NAMPT
Nicotinate and nicotinamide metabolism	1/35	0.0871655	0.384085	NAMPT
Oxytocin signaling pathway	1/154	0.331344	0.384085	FOS
Parathyroid hormone synthesis, secretion and action	1/106	0.241719	0.384085	FOS
Peroxisome	1/82	0.192589	0.384085	SOD2
Phagosome	1/152	0.327826	0.384085	NCF1
Phospholipase D signaling pathway	1/148	0.320736	0.384085	CYTH4
Prolactin signaling pathway	1/70	0.166867	0.384085	FOS
RIG-I-like receptor signaling pathway	1/70	0.166867	0.384085	DDX3X
RNA degradation	1/79	0.186232	0.384085	BTG2
Regulation of actin cytoskeleton	2/218	0.110147	0.384085	ACTR2;ACTR3
Relaxin signaling pathway	1/129	0.286044	0.384085	FOS
T cell receptor signaling pathway	1/104	0.237739	0.384085	FOS
TNF signaling pathway	1/112	0.253535	0.384085	FOS
Th1 and Th2 cell differentiation	1/92	0.213428	0.384085	FOS
Th17 cell differentiation	1/107	0.243701	0.384085	FOS
Tight junction	2/169	0.0715361	0.384085	ACTR2;ACTR3
Toll-like receptor signaling pathway	1/104	0.237739	0.384085	FOS
cAMP signaling pathway	2/216	0.108478	0.384085	FFAR2;FOS
JAK-STAT signaling pathway	1/162	0.345235	0.38469	CSF3R
Chemokine signaling pathway	1/192	0.394851	0.416194	NCF1
Neutrophil extracellular trap formation	1/189	0.39006	0.416194	NCF1
Cytokine-cytokine receptor interaction	1/295	0.538718	0.552895	CSF3R
PI3K-Akt signaling pathway	1/354	0.605402	0.605402	CSF3R
Cluster 1
Chemokine signaling pathway	12/192	4.34972e-10	3.82775e-08	CXCR2;LYN;CXCL8;GNAI3;FGR;CXCL16;CCR1;RAC1;NFKBIA;RAC2;RAP1A;CXCR4
NF-kappa B signaling pathway	8/104	8.0611e-08	3.54689e-06	LYN;CXCL8;ICAM1;BCL2A1;TNFAIP3;NFKBIA;PTGS2;LY96
Leukocyte transendothelial migration	8/114	1.64884e-07	4.83659e-06	GNAI3;ICAM1;PECAM1;RAC1;NCF2;RAC2;RAP1A;CXCR4
Fc gamma R-mediated phagocytosis	7/97	8.35475e-07	1.83804e-05	ARPC3;LYN;MARCKS;PTPRC;FCGR2A;RAC1;RAC2
Phagosome	8/152	1.48754e-06	2.61808e-05	HLA-A;FCGR2A;HLA-B;RAC1;NCF2;HLA-C;ATP6V1G1;TLR2
Antigen processing and presentation	6/78	3.62351e-06	5.31448e-05	HLA-A;B2M;HLA-B;HLA-C;PSME1;HSPA5
Natural killer cell mediated cytotoxicity	7/131	6.26467e-06	7.87559e-05	HLA-A;ICAM1;HLA-B;RAC1;HLA-C;FCER1G;RAC2
Cell adhesion molecules	7/148	1.39364e-05	0.000149658	HLA-A;ICAM1;PTPRC;HLA-B;VSIR;PECAM1;HLA-C
Viral protein interaction with cytokine and cytokine receptor	6/100	1.5306e-05	0.000149658	CXCR2;CXCL8;CCR1;IL2RG;CXCR4;TNFRSF1B
Cytokine-cytokine receptor interaction	8/295	0.000176101	0.00154969	CXCR2;IL1RAP;CXCL8;CXCL16;CCR1;IL2RG;CXCR4;TNFRSF1B
Toll-like receptor signaling pathway	5/104	0.000230733	0.00184586	CXCL8;RAC1;NFKBIA;LY96;TLR2
TNF signaling pathway	5/112	0.000325516	0.00238712	ICAM1;TNFAIP3;NFKBIA;PTGS2;TNFRSF1B
Endocytosis	7/252	0.000391937	0.00265311	HLA-A;ARPC3;CXCR2;HLA-B;HLA-C;IL2RG;CXCR4
Fc epsilon RI signaling pathway	4/68	0.000467849	0.00268969	RAC1;LYN;RAC2;FCER1G
Neutrophil extracellular trap formation	6/189	0.00051326	0.00268969	FPR1;FCGR2A;RAC1;NCF2;RAC2;TLR2
Platelet activation	5/124	0.000519598	0.00268969	LYN;GNAI3;FCGR2A;FCER1G;RAP1A
Sphingolipid signaling pathway	5/119	0.000430382	0.00268969	GNAI3;ASAH1;RAC1;FCER1G;RAC2
B cell receptor signaling pathway	4/81	0.000906762	0.00419974	RAC1;LYN;NFKBIA;RAC2
Rap1 signaling pathway	6/210	0.000890486	0.00419974	FPR1;GNAI3;FYB1;RAC1;RAC2;RAP1A
IL-17 signaling pathway	4/94	0.00157693	0.00693848	NFKBIA;PTGS2;TNFAIP3;CXCL8
C-type lectin receptor signaling pathway	4/104	0.00228368	0.00956971	PTGS2;EGR3;FCER1G;NFKBIA
Th17 cell differentiation	4/107	0.00253223	0.0101289	IL1RAP;IL2RG;NFKBIA;HIF1A
VEGF signaling pathway	3/59	0.00379327	0.0145134	RAC1;PTGS2;RAC2
cAMP signaling pathway	5/216	0.0058879	0.021589	GNAI3;RAC1;NFKBIA;RAC2;RAP1A
Cellular senescence	4/156	0.00956749	0.0336776	HLA-A;HLA-C;CXCL8;HLA-B
NOD-like receptor signaling pathway	4/181	0.0157764	0.0533972	NFKBIA;TNFAIP3;CXCL8;ERBIN
Ferroptosis	2/41	0.0199497	0.0650213	FTH1;SAT1
Regulation of actin cytoskeleton	4/218	0.0288256	0.0905948	RAC1;ARPC3;CXCR4;RAC2
Regulation of lipolysis in adipocytes	2/55	0.0344447	0.104522	PTGS2;GNAI3
Apoptosis	3/142	0.0398217	0.11681	BCL2A1;NFKBIA;PMAIP1
Phospholipase D signaling pathway	3/148	0.0441236	0.125254	CXCR2;FCER1G;CXCL8
Oxytocin signaling pathway	3/154	0.0486479	0.133782	PTGS2;RGS2;GNAI3
Adherens junction	2/71	0.0545991	0.137278	RAC1;RAC2
Adipocytokine signaling pathway	2/69	0.0518944	0.137278	NFKBIA;TNFRSF1B
RIG-I-like receptor signaling pathway	2/70	0.0532406	0.137278	NFKBIA;CXCL8
Tight junction	3/169	0.0609065	0.148883	RAC1;ARPC3;RAP1A
MAPK signaling pathway	4/294	0.0712376	0.16943	RAC1;IL1RAP;RAC2;RAP1A
Complement and coagulation cascades	2/85	0.0748284	0.173287	PLAUR;SERPINA1
Th1 and Th2 cell differentiation	2/92	0.0857067	0.193389	IL2RG;NFKBIA
Focal adhesion	3/201	0.0912889	0.200836	RAC1;RAC2;RAP1A
Pancreatic secretion	2/102	0.102003	0.218934	RAC1;RAP1A
T cell receptor signaling pathway	2/104	0.105359	0.220753	PTPRC;NFKBIA
Protein export	1/23	0.115115	0.235585	HSPA5
PI3K-Akt signaling pathway	4/354	0.119058	0.238117	RAC1;IL2RG;SGK1;TLR2
Ras signaling pathway	3/232	0.125548	0.245516	RAC1;RAC2;RAP1A
Lysosome	2/128	0.147685	0.279948	ASAH1;LAPTM5
Relaxin signaling pathway	2/129	0.149518	0.279948	NFKBIA;GNAI3
Oxidative phosphorylation	2/133	0.156896	0.287642	ATP6V1G1;NDUFB1
SNARE interactions in vesicular transport	1/33	0.160975	0.289098	VAMP2
Ubiquitin mediated proteolysis	2/140	0.169968	0.299144	UBE2R2;UBE2J1
Spliceosome	2/150	0.188942	0.326017	SRSF5;FUS
mTOR signaling pathway	2/154	0.196613	0.33273	ATP6V1G1;SGK1
Necroptosis	2/159	0.206256	0.336121	FTH1;TNFAIP3
Ribosome	2/158	0.204323	0.336121	RPS26;RPS9
Intestinal immune network for IgA production	1/48	0.225386	0.336731	CXCR4
Proteasome	1/46	0.217089	0.336731	PSME1
Protein processing in endoplasmic reticulum	2/171	0.229589	0.336731	UBE2J1;HSPA5
Sphingolipid metabolism	1/49	0.229501	0.336731	ASAH1
Wnt signaling pathway	2/166	0.219839	0.336731	RAC1;RAC2
cGMP-PKG signaling pathway	2/167	0.221787	0.336731	RGS2;GNAI3
Arginine and proline metabolism	1/50	0.233595	0.33699	SAT1
Ovarian steroidogenesis	1/51	0.237668	0.337335	PTGS2
Arachidonic acid metabolism	1/61	0.27723	0.375327	PTGS2
Mineral absorption	1/60	0.273367	0.375327	FTH1
Notch signaling pathway	1/59	0.269484	0.375327	CIR1
Cytosolic DNA-sensing pathway	1/63	0.284895	0.37986	NFKBIA
Renin secretion	1/69	0.30741	0.403763	GNAI3
p53 signaling pathway	1/73	0.322029	0.416743	PMAIP1
Gastric acid secretion	1/76	0.332792	0.418366	GNAI3
Thyroid hormone synthesis	1/75	0.329223	0.418366	HSPA5
Insulin secretion	1/86	0.36746	0.455443	VAMP2
Gap junction	1/88	0.374176	0.457327	GNAI3
Salivary secretion	1/93	0.39066	0.470933	VAMP2
Glycerophospholipid metabolism	1/98	0.406714	0.475593	GPCPD1
Melanogenesis	1/101	0.416144	0.475593	GNAI3
Progesterone-mediated oocyte maturation	1/100	0.413017	0.475593	GNAI3
mRNA surveillance pathway	1/98	0.406714	0.475593	FUS
HIF-1 signaling pathway	1/109	0.440571	0.484629	HIF1A
Parathyroid hormone synthesis, secretion and action	1/106	0.431532	0.484629	GNAI3
Ribosome biogenesis in eukaryotes	1/108	0.437574	0.484629	NOP10
Growth hormone synthesis, secretion and action	1/119	0.469687	0.510107	GNAI3
Thyroid hormone signaling pathway	1/121	0.475327	0.510107	HIF1A
FoxO signaling pathway	1/131	0.502649	0.532929	SGK1
Apelin signaling pathway	1/137	0.518361	0.536656	GNAI3
Estrogen signaling pathway	1/137	0.518361	0.536656	GNAI3
Neuroactive ligand-receptor interaction	2/341	0.542046	0.554652	FPR1;P2RY13
JAK-STAT signaling pathway	1/162	0.578704	0.585356	IL2RG
Calcium signaling pathway	1/240	0.722837	0.722837	CXCR4
Cluster 2
Leukocyte transendothelial migration	7/114	4.80569e-06	0.000217644	NCF1;MMP9;RAC2;MYL12B;ITGB2;CYBA;MYL12A
Regulation of actin cytoskeleton	9/218	5.49502e-06	0.000217644	MYH9;ARPC2;ARPC3;SOS2;RAC2;MYL12B;ITGB2;MYL12A;PFN1
Tight junction	8/169	6.87297e-06	0.000217644	ARPC2;MYH9;TUBA4A;ARPC3;MYL12B;MYL6;TUBA1A;MYL12A
Complement and coagulation cascades	5/85	0.00014205	0.00245962	CR1;PLAUR;ITGB2;C5AR1;CD55
Estrogen signaling pathway	6/137	0.000155345	0.00245962	CALM1;MMP9;SOS2;HSPA1A;CTSD;GNAS
Neutrophil extracellular trap formation	7/189	0.000124474	0.00245962	FPR1;NCF1;CR1;RAC2;CYBA;ITGB2;C5AR1
IL-17 signaling pathway	5/94	0.000227988	0.00309412	MMP9;S100A8;S100A9;IL17RA;TNFAIP3
Phagosome	6/152	0.000272928	0.00324102	FCAR;NCF1;TUBA4A;CYBA;ITGB2;TUBA1A
Fc epsilon RI signaling pathway	4/68	0.000678937	0.00716656	FCER1G;SOS2;ALOX5AP;RAC2
Relaxin signaling pathway	5/129	0.000972171	0.00923563	GNG5;MMP9;SOS2;GNAS;GNG2
Rap1 signaling pathway	6/210	0.00148464	0.0128219	FPR1;CALM1;RAC2;GNAS;ITGB2;PFN1
Gap junction	4/88	0.00177746	0.0140716	TUBA1A;SOS2;TUBA4A;GNAS
Fc gamma R-mediated phagocytosis	4/97	0.00253694	0.0185369	ARPC2;ARPC3;RAC2;NCF1
Hematopoietic cell lineage	4/99	0.00273176	0.0185369	MME;CR1;CD37;CD55
C-type lectin receptor signaling pathway	4/104	0.00326319	0.0206669	FCER1G;CLEC4E;IRF1;CALM1
TNF signaling pathway	4/112	0.00425331	0.025254	TNFAIP3;MAP3K8;IRF1;MMP9
Chemokine signaling pathway	5/192	0.00545266	0.0287779	NCF1;GNG5;SOS2;RAC2;GNG2
Sphingolipid signaling pathway	4/119	0.00527119	0.0287779	ASAH1;RAC2;CTSD;FCER1G
Platelet activation	4/124	0.00609051	0.0304526	MYL12A;MYL12B;FCER1G;GNAS
Natural killer cell mediated cytotoxicity	4/131	0.00737386	0.0342132	FCER1G;SOS2;RAC2;ITGB2
Oxidative phosphorylation	4/133	0.00777081	0.0342132	NDUFB1;ATP5F1E;COX5B;ATP5MG
Protein export	2/23	0.00792306	0.0342132	SRP14;SEC62
Insulin signaling pathway	4/137	0.00860636	0.035548	SOS2;IRS2;CALM1;PYGL
Apoptosis	4/142	0.00973081	0.0385178	TUBA1A;TUBA4A;CTSD;BCL2A1
Ras signaling pathway	5/232	0.0118041	0.0448555	GNG5;CALM1;SOS2;RAC2;GNG2
Pentose phosphate pathway	2/30	0.0132651	0.0484686	TKT;PGD
GnRH signaling pathway	3/93	0.0172969	0.0586859	SOS2;GNAS;CALM1
Salivary secretion	3/93	0.0172969	0.0586859	GNAS;LYZ;CALM1
Starch and sucrose metabolism	2/36	0.0187797	0.0615199	MGAM;PYGL
NOD-like receptor signaling pathway	4/181	0.0218259	0.0691155	TNFAIP3;TXN;CYBA;CARD16
Glucagon signaling pathway	3/107	0.0249541	0.0764722	GNAS;CALM1;PYGL
MAPK signaling pathway	5/294	0.029376	0.0872099	MAP4K4;SOS2;RAC2;MAP3K8;HSPA1A
Focal adhesion	4/201	0.0305055	0.0878189	SOS2;MYL12A;MYL12B;RAC2
Growth hormone synthesis, secretion and action	3/119	0.0327487	0.0915037	SOS2;IRS2;GNAS
Cholesterol metabolism	2/50	0.0346385	0.0940187	TSPO;VAPA
cAMP signaling pathway	4/216	0.0381798	0.100752	RAC2;PDE4B;GNAS;CALM1
Lysosome	3/128	0.0393324	0.100989	ASAH1;CD63;CTSD
FoxO signaling pathway	3/131	0.0416654	0.101493	CDKN2D;SOS2;IRS2
Regulation of lipolysis in adipocytes	2/55	0.0412095	0.101493	IRS2;GNAS
Apelin signaling pathway	3/137	0.0465361	0.110523	GNG5;CALM1;GNG2
Phospholipase D signaling pathway	3/148	0.0561598	0.130126	SOS2;FCER1G;GNAS
Oxytocin signaling pathway	3/154	0.0617774	0.136501	GNAS;MYL6;CALM1
Renin secretion	2/69	0.0617845	0.136501	GNAS;CALM1
Prolactin signaling pathway	2/70	0.0633654	0.136812	SOS2;IRF1
Gastric acid secretion	2/76	0.0731298	0.154385	GNAS;CALM1
B cell receptor signaling pathway	2/81	0.0816104	0.168543	SOS2;RAC2
Aldosterone synthesis and secretion	2/98	0.112448	0.222553	GNAS;CALM1
Steroid biosynthesis	1/20	0.110775	0.222553	LBR
Melanogenesis	2/101	0.118167	0.224517	GNAS;CALM1
Pantothenate and CoA biosynthesis	1/21	0.115983	0.224517	VNN2
NF-kappa B signaling pathway	2/104	0.123958	0.224932	TNFAIP3;BCL2A1
Parathyroid hormone synthesis, secretion and action	2/106	0.127856	0.224932	PDE4B;GNAS
Renin-angiotensin system	1/23	0.126307	0.224932	MME
T cell receptor signaling pathway	2/104	0.123958	0.224932	SOS2;MAP3K8
HIF-1 signaling pathway	2/109	0.133757	0.231035	ELOB;GAPDH
PI3K-Akt signaling pathway	4/354	0.15383	0.260962	SOS2;YWHAB;GNG5;GNG2
Cell cycle	2/124	0.1641	0.272589	CDKN2D;YWHAB
Galactose metabolism	1/31	0.166423	0.272589	MGAM
Oocyte meiosis	2/129	0.174473	0.28093	YWHAB;CALM1
Endocytosis	3/252	0.183492	0.290529	ARPC2;ARPC3;HSPA1A
Cell adhesion molecules	2/148	0.214709	0.334383	ITGB2;SELL
Carbohydrate digestion and absorption	1/47	0.241255	0.363798	MGAM
Necroptosis	2/159	0.238394	0.363798	TNFAIP3;PYGL
Hippo signaling pathway	2/163	0.247045	0.365572	YWHAB;ITGB2
Sphingolipid metabolism	1/49	0.250128	0.365572	ASAH1
Ovarian steroidogenesis	1/51	0.258898	0.367094	GNAS
cGMP-PKG signaling pathway	2/167	0.255707	0.367094	IRS2;CALM1
Protein processing in endoplasmic reticulum	2/171	0.264377	0.36935	HSPA1A;SEC62
Pyrimidine metabolism	1/56	0.28038	0.386031	CDA
Glutathione metabolism	1/57	0.284602	0.386246	PGD
VEGF signaling pathway	1/59	0.292972	0.392005	RAC2
Cortisol synthesis and secretion	1/65	0.317504	0.417862	GNAS
Glycolysis / Gluconeogenesis	1/67	0.325493	0.417862	GAPDH
Neuroactive ligand-receptor interaction	3/341	0.32192	0.417862	FPR1;TSPO;C5AR1
Adipocytokine signaling pathway	1/69	0.333388	0.422292	IRS2
Adherens junction	1/71	0.341192	0.42649	RAC2
Thyroid hormone synthesis	1/75	0.356529	0.439874	GNAS
Antigen processing and presentation	1/78	0.3678	0.447961	HSPA1A
ErbB signaling pathway	1/85	0.393341	0.471325	SOS2
Insulin secretion	1/86	0.396905	0.471325	GNAS
Bile secretion	1/90	0.410956	0.476108	GNAS
Calcium signaling pathway	2/240	0.410811	0.476108	GNAS;CALM1
Phosphatidylinositol signaling system	1/97	0.434768	0.497626	CALM1
Pancreatic secretion	1/102	0.45119	0.505517	GNAS
Protein digestion and absorption	1/103	0.454417	0.505517	MME
Toll-like receptor signaling pathway	1/104	0.457626	0.505517	MAP3K8
AMPK signaling pathway	1/120	0.506487	0.553061	IRS2
Cytokine-cytokine receptor interaction	2/295	0.517039	0.558167	IL17RA;IL1RN
Purine metabolism	1/129	0.532027	0.567894	PDE4B
Ubiquitin mediated proteolysis	1/140	0.561468	0.592661	ELOB
Spliceosome	1/150	0.586636	0.612422	HSPA1A
Cellular senescence	1/156	0.601043	0.613969	CALM1
mTOR signaling pathway	1/154	0.596297	0.613969	SOS2
JAK-STAT signaling pathway	1/162	0.614953	0.621495	SOS2
Wnt signaling pathway	1/166	0.623957	0.623957	RAC2
Cluster 3
Antigen processing and presentation	7/78	7.0051e-08	3.20702e-06	HLA-E;HSPA5;PSME1;HLA-A;HLA-B;HLA-C;B2M
NOD-like receptor signaling pathway	9/181	1.52105e-07	3.20702e-06	IFI16;STAT1;GBP2;GBP1;NFKBIA;TNFAIP3;CARD16;GBP5;CASP1
Natural killer cell mediated cytotoxicity	8/131	1.60351e-07	3.20702e-06	HLA-E;TNFSF10;FCER1G;HLA-A;HLA-B;HLA-C;FCGR3B;TYROBP
Phagosome	7/152	6.5094e-06	9.76409e-05	HLA-E;TUBA1A;HLA-A;HLA-B;HLA-C;FCGR3B;FCGR2A
NF-kappa B signaling pathway	6/104	8.48973e-06	0.000101877	TNFSF13B;BCL2A1;NFKBIA;TNFAIP3;DDX58;LY96
Necroptosis	6/159	9.32359e-05	0.000932359	TNFSF10;EIF2AK2;STAT1;TNFAIP3;FTH1;CASP1
C-type lectin receptor signaling pathway	5/104	0.000118587	0.00101646	IRF1;FCER1G;STAT1;NFKBIA;CASP1
Cytosolic DNA-sensing pathway	4/63	0.000202987	0.00152241	DDX58;ADAR;NFKBIA;CASP1
Cell adhesion molecules	5/148	0.000608208	0.00405472	HLA-E;HLA-A;HLA-B;HLA-C;SELL
Endocytosis	6/252	0.001089	0.00653402	HLA-E;SNX6;HLA-A;HLA-B;HLA-C;ARPC3
Toll-like receptor signaling pathway	4/104	0.00135768	0.00740552	MAP3K8;NFKBIA;LY96;STAT1
TNF signaling pathway	4/112	0.00178342	0.00891711	MAP3K8;IRF1;NFKBIA;TNFAIP3
Apoptosis	4/142	0.00419986	0.0179994	BCL2A1;NFKBIA;TNFSF10;TUBA1A
RIG-I-like receptor signaling pathway	3/70	0.00412786	0.0179994	DDX58;NFKBIA;ISG15
Cellular senescence	4/156	0.00585016	0.0234007	HLA-A;HLA-E;HLA-C;HLA-B
Fc gamma R-mediated phagocytosis	3/97	0.0101725	0.038147	FCGR2A;ARPC3;FCGR3B
Chemokine signaling pathway	4/192	0.0119401	0.0398003	CCR1;NFKBIA;GNG5;STAT1
Neutrophil extracellular trap formation	4/189	0.0113221	0.0398003	FCGR3B;FCGR2A;FPR1;CASP1
Ferroptosis	2/41	0.0152786	0.0482482	SAT1;FTH1
Platelet activation	3/124	0.0195866	0.0559616	FCER1G;APBB1IP;FCGR2A
Proteasome	2/46	0.019001	0.0559616	PSMB9;PSME1
Prolactin signaling pathway	2/70	0.0413082	0.112659	IRF1;STAT1
Protein processing in endoplasmic reticulum	3/171	0.044392	0.115805	HSPA5;DNAJA1;EIF2AK2
Cytokine-cytokine receptor interaction	4/295	0.0472892	0.118223	CCR1;IL1RN;TNFSF13B;TNFSF10
IL-17 signaling pathway	2/94	0.069703	0.160853	NFKBIA;TNFAIP3
Th1 and Th2 cell differentiation	2/92	0.0671424	0.160853	NFKBIA;STAT1
Viral protein interaction with cytokine and cytokine receptor	2/100	0.0775723	0.166515	CCR1;TNFSF10
cAMP signaling pathway	3/216	0.077707	0.166515	NFKBIA;FFAR2;PDE4B
T cell receptor signaling pathway	2/104	0.082967	0.171656	MAP3K8;NFKBIA
Th17 cell differentiation	2/107	0.0870867	0.174173	NFKBIA;STAT1
Protein export	1/23	0.100672	0.19485	HSPA5
Relaxin signaling pathway	2/129	0.118995	0.223116	NFKBIA;GNG5
Tight junction	2/169	0.182589	0.33198	ARPC3;TUBA1A
Intestinal immune network for IgA production	1/48	0.198749	0.350734	TNFSF13B
Arginine and proline metabolism	1/50	0.206122	0.353352	SAT1
Pyrimidine metabolism	1/56	0.22784	0.379734	TYMP
Mineral absorption	1/60	0.241991	0.392418	FTH1
Rap1 signaling pathway	2/210	0.251645	0.397335	APBB1IP;FPR1
Adipocytokine signaling pathway	1/69	0.2729	0.40935	NFKBIA
Fc epsilon RI signaling pathway	1/68	0.269528	0.40935	FCER1G
Thyroid hormone synthesis	1/75	0.29281	0.4183	HSPA5
p53 signaling pathway	1/73	0.286234	0.4183	SHISA5
B cell receptor signaling pathway	1/81	0.312181	0.435601	NFKBIA
Complement and coagulation cascades	1/85	0.324802	0.442912	PLAUR
Gap junction	1/88	0.334117	0.445489	TUBA1A
Parathyroid hormone synthesis, secretion and action	1/106	0.387398	0.505302	PDE4B
Growth hormone synthesis, secretion and action	1/119	0.423234	0.524768	STAT1
Sphingolipid signaling pathway	1/119	0.423234	0.524768	FCER1G
Thyroid hormone signaling pathway	1/121	0.42856	0.524768	STAT1
FoxO signaling pathway	1/131	0.45447	0.53467	TNFSF10
Purine metabolism	1/129	0.449383	0.53467	PDE4B
Apelin signaling pathway	1/137	0.469454	0.541677	GNG5
Phospholipase D signaling pathway	1/148	0.495875	0.561368	FCER1G
JAK-STAT signaling pathway	1/162	0.527627	0.575593	STAT1
Ribosome	1/158	0.518763	0.575593	RPL28
Regulation of actin cytoskeleton	1/218	0.636025	0.681455	ARPC3
Ras signaling pathway	1/232	0.659028	0.693714	GNG5
MAPK signaling pathway	1/294	0.744783	0.770465	MAP3K8
Neuroactive ligand-receptor interaction	1/341	0.795226	0.807344	FPR1
PI3K-Akt signaling pathway	1/354	0.807344	0.807344	GNG5
Cluster 4
IL-17 signaling pathway	6/94	9.171e-09	4.76892e-07	FOS;JUND;FOSB;PTGS2;CXCL1;S100A9
Oxytocin signaling pathway	4/154	0.000116273	0.0030231	ACTB;ACTG1;PTGS2;FOS
Parathyroid hormone synthesis, secretion and action	3/106	0.000703354	0.01073	JUND;FOS;EGR1
TNF signaling pathway	3/112	0.000825385	0.01073	CXCL1;PTGS2;FOS
Apoptosis	3/142	0.0016359	0.0170134	ACTB;ACTG1;FOS
Adherens junction	2/71	0.00611093	0.045322	ACTB;ACTG1
Gastric acid secretion	2/76	0.00697261	0.045322	ACTB;ACTG1
Regulation of actin cytoskeleton	3/218	0.00547746	0.045322	TMSB4X;ACTG1;ACTB
MAPK signaling pathway	3/294	0.0123883	0.0662101	JUND;DUSP1;FOS
NF-kappa B signaling pathway	2/104	0.0127327	0.0662101	CXCL1;PTGS2
Leukocyte transendothelial migration	2/114	0.0151561	0.0710477	ACTB;ACTG1
Platelet activation	2/124	0.0177619	0.0710477	ACTB;ACTG1
Thyroid hormone signaling pathway	2/121	0.0169614	0.0710477	ACTB;ACTG1
Hippo signaling pathway	2/163	0.029552	0.0903944	ACTB;ACTG1
Phagosome	2/152	0.025976	0.0903944	ACTB;ACTG1
Ribosome	2/158	0.0279031	0.0903944	UBA52;FAU
mTOR signaling pathway	2/154	0.026612	0.0903944	SGK1;LAMTOR4
Tight junction	2/169	0.0315812	0.0912345	ACTB;ACTG1
Neutrophil extracellular trap formation	2/189	0.0387278	0.105992	ACTB;ACTG1
Focal adhesion	2/201	0.0432853	0.112542	ACTB;ACTG1
Rap1 signaling pathway	2/210	0.0468293	0.115958	ACTB;ACTG1
Ferroptosis	1/41	0.0655313	0.154892	FTL
Ovarian steroidogenesis	1/51	0.0808714	0.18284	PTGS2
Arachidonic acid metabolism	1/61	0.0959673	0.184826	PTGS2
Mineral absorption	1/60	0.0944686	0.184826	FTL
Regulation of lipolysis in adipocytes	1/55	0.0869389	0.184826	PTGS2
VEGF signaling pathway	1/59	0.0929675	0.184826	PTGS2
Prolactin signaling pathway	1/70	0.109348	0.203074	FOS
Antigen processing and presentation	1/78	0.12108	0.217109	B2M
B cell receptor signaling pathway	1/81	0.125441	0.217431	FOS
Complement and coagulation cascades	1/85	0.131223	0.220116	CFD
C-type lectin receptor signaling pathway	1/104	0.158185	0.222186	PTGS2
GnRH signaling pathway	1/93	0.142676	0.222186	EGR1
T cell receptor signaling pathway	1/104	0.158185	0.222186	FOS
Th1 and Th2 cell differentiation	1/92	0.141252	0.222186	FOS
Th17 cell differentiation	1/107	0.162367	0.222186	FOS
Toll-like receptor signaling pathway	1/104	0.158185	0.222186	FOS
Viral protein interaction with cytokine and cytokine receptor	1/100	0.152577	0.222186	CXCL1
Growth hormone synthesis, secretion and action	1/119	0.178895	0.238527	FOS
Apelin signaling pathway	1/137	0.203096	0.239272	EGR1
Estrogen signaling pathway	1/137	0.203096	0.239272	FOS
FoxO signaling pathway	1/131	0.195107	0.239272	SGK1
Natural killer cell mediated cytotoxicity	1/131	0.195107	0.239272	TYROBP
Relaxin signaling pathway	1/129	0.192427	0.239272	FOS
Ubiquitin mediated proteolysis	1/140	0.207062	0.239272	UBA52
Cellular senescence	1/156	0.227891	0.25639	ZFP36L2
Necroptosis	1/159	0.231737	0.25639	FTL
NOD-like receptor signaling pathway	1/181	0.259379	0.280994	CXCL1
Chemokine signaling pathway	1/192	0.272836	0.28954	CXCL1
cAMP signaling pathway	1/216	0.301378	0.313433	FOS
Cytokine-cytokine receptor interaction	1/295	0.387861	0.395466	CXCL1
PI3K-Akt signaling pathway	1/354	0.445582	0.445582	SGK1
Cluster 5
Ribosome	71/158	1.19471e-114	7.40719e-113	RPS5;RPL35;RPS16;RPS2;RPS11;RPL27A;RPS12;RPS27;RPL18;RPL31;RPL12;RPS27A;RPL15;RPS19;RPS23;RPL9;RPL24;RPLP0;RPS15A;RPL39;RPS21;RPL35A;RPL10;RPL13A;RPL29;RPL8;RPS20;RPS29;RPS13;RPS15;RPL5;RPL26;RPLP1;RPS3A;RPS24;RPL37;RPS8;RPL41;RPS3;RPS28;RPS6;RPS25;RPL30;RPS14;RPL10A;RPL23A;RPS7;RPL3;RPL27;RPLP2;RPL34;RPS4X;RPS10;RPL23;RPL38;RPL14;RPL28;RPL18A;RPL11;RPL6;RPL32;RPS18;RPL7;RPL13;RPL37A;RPL19;RPL22;…
Antigen processing and presentation	4/78	0.00275368	0.0799251	HLA-DRA;HLA-DPA1;CD74;HLA-DPB1
Hematopoietic cell lineage	4/99	0.00644558	0.0799251	HLA-DRA;HLA-DPA1;HLA-DPB1;CD24
Intestinal immune network for IgA production	3/48	0.00548566	0.0799251	HLA-DRA;HLA-DPA1;HLA-DPB1
Phagosome	5/152	0.00565612	0.0799251	HLA-DPA1;CYBB;HLA-DPB1;HLA-DRA;ACTG1
Cell adhesion molecules	4/148	0.0248967	0.243774	HLA-DRA;HLA-DPA1;ALCAM;HLA-DPB1
Th1 and Th2 cell differentiation	3/92	0.0314548	0.243774	HLA-DRA;HLA-DPA1;HLA-DPB1
mTOR signaling pathway	4/154	0.0282632	0.243774	WNT5B;EIF4B;RPS6KA3;RPS6
Leukocyte transendothelial migration	3/114	0.0536042	0.302133	ACTG1;CYBB;RAP1B
Sphingolipid metabolism	2/49	0.0516348	0.302133	CERS6;UGCG
Th17 cell differentiation	3/107	0.0459128	0.302133	HLA-DRA;HLA-DPA1;HLA-DPB1
Hippo signaling pathway	3/163	0.122294	0.631854	ID2;WNT5B;ACTG1
Salivary secretion	2/93	0.152679	0.72816	LYZ;CAMP
Neutrophil extracellular trap formation	3/189	0.167234	0.740608	ACTG1;CAMP;CYBB
AMPK signaling pathway	1/120	0.593464	0.752622	RAB10
Adherens junction	1/71	0.412507	0.752622	ACTG1
Aldosterone synthesis and secretion	1/98	0.520331	0.752622	CAMK1D
Apelin signaling pathway	1/137	0.642291	0.752622	RPS6
Apoptosis	1/142	0.65551	0.752622	ACTG1
Arachidonic acid metabolism	1/61	0.366733	0.752622	LTA4H
Chemokine signaling pathway	2/192	0.419892	0.752622	RAP1B;GRK3
Endocytosis	2/252	0.562354	0.752622	RAB10;GRK3
Fc gamma R-mediated phagocytosis	1/97	0.516713	0.752622	GSN
Ferroptosis	1/41	0.264288	0.752622	CYBB
Focal adhesion	2/201	0.442801	0.752622	ACTG1;RAP1B
Gastric acid secretion	1/76	0.434147	0.752622	ACTG1
Glutathione metabolism	1/57	0.347446	0.752622	GSTP1
HIF-1 signaling pathway	2/109	0.19511	0.752622	CYBB;RPS6
Hedgehog signaling pathway	1/56	0.342534	0.752622	GRK3
IL-17 signaling pathway	1/94	0.505695	0.752622	LCN2
Inositol phosphate metabolism	1/73	0.42126	0.752622	INPP5F
Insulin signaling pathway	1/137	0.642291	0.752622	RPS6
Lysosome	1/128	0.617215	0.752622	CD164
MAPK signaling pathway	2/294	0.64633	0.752622	RPS6KA3;RAP1B
Melanogenesis	1/101	0.531025	0.752622	WNT5B
Metabolism of xenobiotics by cytochrome P450	1/76	0.434147	0.752622	GSTP1
N-Glycan biosynthesis	1/50	0.31228	0.752622	MAN1A1
NOD-like receptor signaling pathway	2/181	0.391267	0.752622	CAMP;CYBB
Oocyte meiosis	1/129	0.620085	0.752622	RPS6KA3
Oxidative phosphorylation	2/133	0.260857	0.752622	COX7C;COX4I1
Oxytocin signaling pathway	2/154	0.318665	0.752622	CAMK1D;ACTG1
Pancreatic secretion	1/102	0.534537	0.752622	RAP1B
Parathyroid hormone synthesis, secretion and action	1/106	0.548325	0.752622	NACA
Phosphatidylinositol signaling system	1/97	0.516713	0.752622	INPP5F
Platelet activation	2/124	0.23605	0.752622	ACTG1;RAP1B
Progesterone-mediated oocyte maturation	1/100	0.527487	0.752622	RPS6KA3
Rap1 signaling pathway	2/210	0.465208	0.752622	ACTG1;RAP1B
Regulation of actin cytoskeleton	3/218	0.22199	0.752622	TMSB4X;ACTG1;GSN
Signaling pathways regulating pluripotency of stem cells	2/143	0.288449	0.752622	ID2;WNT5B
Sphingolipid signaling pathway	1/119	0.590394	0.752622	CERS6
TGF-beta signaling pathway	1/94	0.505695	0.752622	ID2
Thyroid hormone signaling pathway	1/121	0.596511	0.752622	ACTG1
Ubiquitin mediated proteolysis	2/140	0.280177	0.752622	RPS27A;UBE2E2
Various types of N-glycan biosynthesis	1/39	0.25318	0.752622	MAN1A1
Necroptosis	1/159	0.696928	0.77302	CYBB
Protein processing in endoplasmic reticulum	1/171	0.723147	0.77302	MAN1A1
Tight junction	1/169	0.718939	0.77302	ACTG1
Wnt signaling pathway	1/166	0.712508	0.77302	WNT5B
PI3K-Akt signaling pathway	2/354	0.743663	0.781477	EIF4B;RPS6
cAMP signaling pathway	1/216	0.802908	0.829671	RAP1B
Calcium signaling pathway	1/240	0.83563	0.83563	CAMK1D
Ras signaling pathway	1/232	0.825371	0.83563	RAP1B

## Sheet: Table S9
Table S9: Gene list for neutrophil granule analysis.
Granule	Genes
Secretory vesicles	CD63; MME; ITGAM; FUT4; FCGR2C; CR2; CYBB; MMP25; SLCA11A2; FPR1; SCAMP1; VAMP2; STXBP4; CD93; CR1L
Azurophilic granules	HEXB; PRSS57; PRTN3; CTSG; ELANE; MPO; CTSC
Specific granules	LYZL1; LCN2; CYBA; CYBB; NCF1; NCF4; LTF; CAMP
Gelatinase granules	CEACAM20; MMP8; MMP9; ITGAM; SLC11A1

## Sheet: Table S10
Table S10: Gene signatures used in Figures 3 and S3.
Based on the "highest" expressed markers on neutrophils after GAS stimulation (our own data from Figure 3E).	Jinsheng Yu et al, 2022, Group A Streptococcal Pharyngitis
	https://doi.org/10.1093/jpids/piac072
Gene Signature 1 (Figures 3J and S3F)	Gene Signature 2 (Figure S3G)
FUT4	HNA2A/NB1/PRV1
CEACAM8	FAM20A
CXCR2	ANXA3
ITGAM	CASP5
MME	MCEMP1
CD24	KCNH7
OLR1	CD274
CD63	CACNA1E
HLA-DRA	FCGR1A
	TLR5
	MGAM2

[truncated: 5 more sheets: Table S11, Table S12, Table S13, Table S14, Table S15]
